# Supplementary material for: ﻿An updated, illustrated inventory of the marine fishes of the US Virgin Islands
Source: Zookeys. 2022 Jun 1;1103:79–122. doi: 10.3897/zookeys.1103.83795 (PMC9848822; doi:10.3897/zookeys.1103.83795)
Supplement: Supplementary material 3 — File S2 [file zookeys-1103-079-s003.xlsx]

## Sheet: A Estapé dive sites
	No. of Dives	Time (min)	File S2A: Georeferencing coordinates and site codes for dive sites of authors Carlos and Allison Estapé at St John, St Thomas and St. Croix during 2021
	1	135	US VIRGIN ISLANDS DIVE SITES	Site Code	Latitude oN	Longitude oW
	2	131	Anna Point	SJ01	18.3687	-64.7331
	2	428	Booby Rock	SJ02	18.3019	-64.7095
	1	56	Borck Creek	SJ03	18.3542	-64.7005
	14	1813	Carval Rock	SJ04	18.37	-64.7945
	2	204	Chocolate Hole	SJ05	18.3135	-64.7853
	1	40	Cinnamon Cay	SJ06	18.3568	-64.7565
	1	56	Cloverleaf Reef	SJ07	18.3153	-64.742
	1	73	Dog Rocks	SJ08	18.2948	-64.814
	1	210	Eagle Shoal	SJ09	18.3054	-64.6889
	1	120	Fish Bay	SJ10	18.3183	-64.7656
	4	414	Flanagan Island	SJ11	18.3259	-64.6527
	9	1547	Francis Bay	SJ12	18.3643	-64.7449
	3	332	Great Lameshur Bay	SJ13	18.3123	-64.7238
	3	327	Great Lameshur Bay shallows	SJ14	18.3178	-64.7225
	1	120	Grootpan Bay	SJ15	18.3106	-64.7185
	1	89	Hansen Bay	SJ16	18.3402	-64.6755
	4	370	Hart Bay	SJ17	18.3146	-64.7788
	12	1170	Haulover Beach North	SJ18	18.349	-64.6773
	1	120	Haulover Beach South	SJ19	18.3437	-64.6814
	4	514	Hawksnest Bay	SJ20	18.3488	-64.7808
	6	639	John's Folly Bay	SJ21	18.3173	-64.6986
	8	1062	Kiddel Bay	SJ22	18.3078	-64.7143
	1	54	Klein Bay	SJ23	18.3185	-64.7682
	1	153	Lind Point	SJ24	18.3385	-64.7968
	1	57	Little Lameshur Bay	SJ25	18.3162	-64.7269
	2	220	Lovango Cay	SJ26	18.3589	-64.8073
	8	1411	Mary's Creek	SJ27	18.3655	-64.7331
	8	68	Princess Bay	SJ28	18.3562	-64.6908
	1	57	Ram's Head	SJ29	18.2999	-64.7017
	1	120	Saint James' Ledges	SJ30	18.2981	-64.8299
	2	110	Salt Pond Bay	SJ31	18.3089	-64.7072
	1	55	Steven's Cay	SJ32	18.3296	-64.8058
	6	598	Tampo	SJ33	18.2249	-64.666
	1	48	Tektite	SJ34	18.3088	-64.7234
	1	45	Whistling Cay	SJ35	18.368	-64.757
	2	268	White Cliff Point	SJ36	18.3134	-64.7319
			Yawzi Point	SJ37	18.3147	-64.7258
	5	290	ST. THOMAS DIVE SITES
	1	67	Calf Rock	ST01	18.3041	-64.8454
	6	374	Cave Cove, Outer Brass Cay	ST02	18.3963	-64.9748
	2	116	Cow Rock	ST03	18.3037	-64.847
	5	241	Fish Stix, Buck Island STT	ST04	18.2783	-64.8986
	5	296	French Cap Pinnacle	ST05	18.2321	-64.8546
	2	118	Grass Cay deep	ST06	18.3575	-64.8307
	4	231	Grass Cay shallow	ST07	18.3561	-64.8357
	1	64	Mingo Cay	ST08	18.3577	-64.8221
	2	123	Santa Maria Bay	ST09	18.3636	-64.9969
	3	265	Stragglers	ST10	18.3022	-64.8366
	1	58	Tunnels of Thatch Cay	ST11	18.3637	-64.8714
			Unknown wreck, Buck Island STT	ST12	18.2763	-64.8968
	3	600	ST. CROIX DIVE SITES
	1	59	Altona Lagoon	STX01	17.7499	-64.6943
	3	292	Blue Chute	STX02	17.7616	-64.7046
	1	90	Cane Bay	STX03	17.7742	-64.8126
	10	1294	Colony Cove	STX04	17.7559	-64.7185
	1	60	Frederiksted Pier	STX05	17.7139	-64.8865
	2	184	Inner East Wall	STX06	17.7881	-64.7493
	1	61	North Star	STX07	17.7689	-64.8218
	1	65	Salt Pond West	STX08	17.7852	-64.7619
	1	61	Sleeping Shark Hole	STX09	17.7618	-64.7159
	1	56	Small Wrecks	STX10	17.7476	-64.9004
TOTALS	25	2822	Sprat Reef	STX11	17.7369	-64.8988

## Sheet: B Other photographer dive sites
File S2B: Georeferencing coordinates and site codes for dive sites used by non-author photographers at St John-Thomas.
Other Photo Dive Sites	Site Code	Latitude °N	Longitude °W
North Drop	O1	18.5111	-65.0379
Reef Bay	O2	18.3229	-64.7496
South Drop 1	O3	18.1756	-64.7249
Leinster 1	O4	18.3644	-64.7219
Barge	O5	18.266	-64.7233
Tampo 1	O6	18.2249	-64.666
South of St John 1	O7	18.2624	-64.7881
Leduck	O8	18.3152	-64.6916
Francis Bay 1	O9	18.3607	-64.7451
Anna Point	O10	18.3685	-64.7327
Tektite	O11	18.3111	-64.7225
Tampo 2	O12	18.2249	-64.666
Haulover	O13	18.3517	-64.6788
Leinster 2	O14	18.363	-64.7226
Cruz Bay	O15	18.3327	-64.7935
Francis Bay 2	O16	18.3631	-64.7442
South drop 2	O17	18.1993	-64.8507
South of St John Monitoring Buoy	O18	18.2505	-64.7625
Johnson's Reef	O19	18.3614	-64.7668
South drop 3	O20	18.1993	-64.8507
South of St John 2	O21	18.2154	-64.7232
Leinster 3	O22	18.3639	-64.7222
Otter Creek	O23	18.3517	-64.6917
Klein Bay	O24	18.3198	-64.7684

## Sheet: C Photographer emails
File S2C: Names and emails of third party Citizen Scientists who provided voucher images of various St John-Thomas fishes
Photographer	Email
Andres Goolishian Hernandez	a.goolash@gmail.com
Jamie Irving	jamiecampbellirving@gmail.com
Jenny Keith	info@mantatrust.org
Cristina Kessler	cristinadkessler@gmail.com
Max Koestenblatt	max@scubamaxsta.com
Nicole Krampitz	nicole.krampitz@uvi.edu
Serenity Mitchell	serenity1mitchell@gmail.com
Chris Rapchick	chris@oceansurfari.com
Spencer Riley	spencerreilly23@icloud.com
Caroline Rogers	caroline_rogers@usgs.gov
