# Supplementary material for: ﻿An updated, illustrated inventory of the marine fishes of the US Virgin Islands
Source: Zookeys. 2022 Jun 1;1103:79–122. doi: 10.3897/zookeys.1103.83795 (PMC9848822; doi:10.3897/zookeys.1103.83795)
Supplement: Supplementary material 5 — File S4 [file zookeys-1103-079-s005.xlsx]

## Sheet: Sheet1
File S4. Native marine fish faunas of St. John-Thomas and St. Croix. Notes: Deep species: those entirely or largely restricted to depths below 40 m. Exotic and primarily freshwater species are not included.
Taxon	St. John-Thomas	St. Croix	Deep
ACANTHURIDAE
Acanthurus chirurgus	yes	yes
Acanthurus coeruleus	yes	yes
Acanthurus tractus	yes	yes
ACHIRIDAE
Achirus lineatus		yes
Gymnachirus nudus	yes
Trinectes inscriptus		yes
AETOBATIDAE
Aetobatus narinari	yes	yes
ALBULIDAE
Albula goreensis	yes
Albula vulpes	yes	yes
ANOMALOPIDAE
Kryptophanaron alfredi		yes	yes
ANTENNARIIDAE
Antennarius multiocellatus	yes	yes
Antennarius pauciradiatus	yes	yes
Antennarius scaber		yes
Fowlerichthys ocellatus		yes
Histrio histrio	yes	yes
ANTIGONIDAE
Antigonia capros		yes	yes
APOGONIDAE
Apogon aurolineatus	yes	yes
Apogon binotatus	yes	yes
Apogon lachneri	yes	yes
Apogon maculatus	yes	yes
Apogon phenax	yes	yes
Apogon pillionatus		yes
Apogon planifrons	yes	yes
Apogon pseudomaculatus	yes	yes
Apogon quadrisquamatus	yes	yes
Apogon robinsi	yes	yes
Apogon townsendi	yes	yes
Astrapogon alutus		yes
Astrapogon puncticulatus	yes	yes
Astrapogon stellatus	yes	yes
Paroncheilus affinis	yes	yes
Phaeoptyx conklini	yes	yes
Phaeoptyx pigmentaria	yes	yes
Phaeoptyx xenus	yes	yes
Zapogon evermanni	yes		yes
ATHERINIDAE
Atherina harringtonensis	yes	yes
Atherinomorus stipes	yes	yes
AULOSTOMIDAE
Aulostomus maculatus	yes	yes
BALISTIDAE
Balistes capriscus	yes	yes
Balistes vetula	yes	yes
Canthidermis maculata		yes
Canthidermis sufflamen	yes	yes
Melichthys niger	yes	yes
Xanthichthys ringens	yes	yes
BATHYGADIDAE
Gadomus arcuatus		yes	yes
BELONIDAE
Ablennes hians	yes	yes
Platybelone argalus argalus	yes	yes
Strongylura timucu	yes	yes
Tylosurus acus	yes	yes
Tylosurus crocodilus	yes	yes
BLENNIIDAE
Entomacrodus nigricans	yes	yes
Hypleurochilus pseudoaequipinnis	yes	yes
Hypleurochilus springeri	yes	yes
Hypsoblennius exstochilus		yes
Hypsoblennius invemar	yes
Ophioblennius macclurei	yes	yes
Parablennius marmoreus	yes	yes
Scartella cristata	yes	yes
BOTHIDAE
Bothus lunatus	yes	yes
Bothus maculiferus	yes	yes
Bothus ocellatus	yes	yes
Bothus robinsi	yes
BRAMIDAE
Eumegistus brevorti		yes	yes
BYTHITIDAE
Calamopteryx goslinei	yes
Grammonus claudei	yes
Petrotyx sanguineus	yes	yes
Stygnobrotula latebricola		yes
CALLIONYMIDAE
Callionymus bairdi	yes	yes
Chalinops pauciradiatus	yes	yes
Synchiropus agassizii		yes	yes
CARANGIDAE
Alectis ciliaris	yes	yes
Caranx bartholomaei	yes	yes
Caranx crysos	yes	yes
Caranx hippos	yes	yes
Caranx latus	yes	yes
Caranx lugubris	yes	yes
Caranx ruber	yes	yes
Chloroscombrus chrysurus	yes	yes
Decapterus macarellus	yes	yes
Decapterus punctatus	yes	yes
Decapterus tabl	yes	yes
Elagatis bipinnulata	yes	yes
Oligoplites saurus saurus	yes
Selar crumenophthalmus	yes	yes
Selene brownii	yes	yes
Selene vomer	yes	yes
Seriola dumerili	yes	yes
Seriola rivoliana	yes	yes
Trachinotus carolinus		yes
Trachinotus falcatus	yes	yes
Trachinotus goodei	yes	yes
CARAPIDAE
Carapus bermudensis		yes
Echiodon dawsoni		yes	yes
CARCHARHINIDAE
Carcharhinus acronotus	yes	yes
Carcharhinus falciformis	yes	yes
Carcharhinus galapagensis	yes
Carcharhinus leucas		yes
Carcharhinus limbatus	yes	yes
Carcharhinus longimanus	yes	yes
Carcharhinus perezii	yes	yes
Carcharhinus plumbeus	yes
Negaprion brevirostris	yes	yes
Rhizoprionodon porosus	yes	yes
CENTROPHORIDAE
Centrophorus uyato	yes		yes
CENTROPOMIDAE
Centropomus ensiferus	yes	yes
Centropomus undecimalis	yes	yes
CHAENOPSIDAE
Acanthemblemaria aspera	yes	yes
Acanthemblemaria maria	yes	yes
Acanthemblemaria spinosa	yes	yes
Chaenopsis limbaughi	yes	yes
Chaenopsis ocellata	yes	yes
Coralliozetus cardonae	yes
Emblemaria pandionis	yes	yes
Emblemaria vitta	yes
Emblemariopsis bahamensis	yes	yes
Emblemariopsis bottomei		yes
Emblemariopsis carib	yes	yes
Emblemariopsis leptocirris	yes	yes
Emblemariopsis ruetzleri	yes	yes
Lucayablennius zingaro	yes	yes
CHAETODONTIDAE
Chaetodon capistratus	yes	yes
Chaetodon ocellatus	yes	yes
Chaetodon sedentarius	yes	yes
Chaetodon striatus	yes	yes
Prognathodes aculeatus	yes	yes
Prognathodes guyanensis	yes		yes
CHAUNACIDAE
Chaunax suttkusi	yes		yes
CHLOPSIDAE
Chilorhinus suensonii	yes	yes
Kaupichthys hyoproroides	yes	yes
Kaupichthys nuchalis	yes	yes
CHLOROPHTHALMIDAE
Parasudis truculenta	yes		yes
CIRRHITIDAE
Amblycirrhitus pinos	yes	yes
CLUPEIDAE
Harengula clupeola	yes	yes
Harengula humeralis	yes	yes
Harengula jaguana	yes
Opisthonema oglinum	yes	yes
Sardinella aurita	yes	yes
CONGRIDAE
Ariosoma balearicum	yes	yes
Conger esculentus		yes	yes
Conger triporiceps	yes	yes
Heteroconger longissimus	yes	yes
Paraconger caudilimbatus		yes
Xenomystax bidentatus	yes		yes
CORYPHAENIDAE
Coryphaena equiselis	yes	yes
Coryphaena hippurus	yes	yes
CYNOGLOSSIDAE
Symphurus arawak	yes	yes
Symphurus ommaspilus		yes
DACTYLOPTERIDAE
Dactylopterus volitans	yes	yes
DACTYLOSCOPIDAE
Dactyloscopus comptus	yes
Dactyloscopus crossotus	yes	yes
Dactyloscopus poeyi	yes	yes
Dactyloscopus tridigitatus	yes	yes
Gillellus greyae	yes	yes
Gillellus jacksoni		yes
Gillellus uranidea	yes	yes
Leurochilus acon		yes
Platygillellus rubrocinctus	yes	yes
DASYATIDAE
Hypanus americanus	yes	yes
DINEMATICHTHYIDAE
Alionematichthys minyomma		yes
Ogilbia jeffwilliamsi		yes
Ogilbia suarezae		yes
Ogilbichthys kakuki		yes
Ogilbichthys longimanus		yes
DIODONTIDAE
Chilomycterus antennatus	yes	yes
Chilomycterus antillarum	yes	yes
Diodon holocanthus	yes	yes
Diodon hystrix	yes	yes
ECHENEIDAE
Echeneis naucrates	yes	yes
Echeneis neucratoides	yes
Remora brachyptera		yes
Remora osteochir		yes
Remora remora	yes	yes
ELEOTRIDAE
Erotelis smaragdus	yes	yes
ELOPIDAE
Elops smithi	yes	yes
ENGRAULIDAE
Anchoa cayorum		yes
Anchoa lamprotaenia		yes
Anchoa lyolepis	yes	yes
EPHIPPIDAE
Chaetodipterus faber	yes	yes
EPIGONIDAE
Epigonus pandionis	yes		yes
ETMOPTERIDAE
Etmopterus hillianus		yes	yes
EXOCOETIDAE
Cheilopogon exsiliens	yes
Cheilopogon melanurus		yes
Cypselurus comatus		yes
Exocoetus obtusirostris	yes
Hirundichthys affinis	yes
Hirundichthys speculiger	yes
Prognichthys occidentalis	yes
FISTULARIIDAE
Fistularia tabacaria	yes	yes
GALEOCERDONIDAE
Galeocerdo cuvier	yes	yes
GEMPYLIDAE
Epinnula magistralis	yes		yes
Gempylus serpens		yes	yes
Lepidocybium flavobrunneum		yes	yes
Nesiarchus nasutus		yes	yes
Promethichthys prometheus		yes	yes
Ruvettus pretiosus		yes	yes
GERREIDAE
Diapterus auratus		yes
Eucinostomus argenteus	yes	yes
Eucinostomus gula	yes	yes
Eucinostomus harengulus	yes	yes
Eucinostomus havana	yes	yes
Eucinostomus jonesii	yes	yes
Eucinostomus lefroyi	yes	yes
Eucinostomus melanopterus	yes	yes
Eugerres brasilianus	yes
Gerres cinereus	yes	yes
GINGLYMOSTOMATIDAE
Ginglymostoma cirratum	yes	yes
GOBIESOCIDAE
Acyrtops amplicirrus	yes	yes
Acyrtops beryllinus	yes
Acyrtus artius	yes	yes
Acyrtus lanthanum		yes
Acyrtus rubiginosus	yes	yes
Arcos nudus	yes	yes
Gobiesox nigripinnis	yes	yes
Gobiesox punctulatus	yes	yes
Tomicodon briggsi		yes
Tomicodon cryptus	yes
Tomicodon fasciatus	yes	yes
Tomicodon leurodiscus	yes
Tomicodon reitzae	yes	yes
Tomicodon rupestris	yes
GOBIIDAE
Barbulifer antennatus		yes
Barbulifer ceuthoecus	yes
Bathygobius antilliensis	yes	yes
Bathygobius curacao	yes
Bathygobius lacertus	yes	yes
Bathygobius mystacium	yes	yes
Bathygobius soporator	yes	yes
Bollmannia boqueronensis	yes
Cerdale floridana	yes	yes
Chriolepis fisheri		yes
Chriolepis roosevelti		yes
Coryphopterus alloides	yes	yes
Coryphopterus dicrus	yes	yes
Coryphopterus eidolon	yes	yes
Coryphopterus glaucofraenum	yes	yes
Coryphopterus hyalinus	yes	yes
Coryphopterus kuna	yes	yes
Coryphopterus lipernes	yes	yes
Coryphopterus personatus	yes	yes
Coryphopterus thrix	yes	yes
Coryphopterus tortugae	yes	yes
Coryphopterus venezuelae	yes	yes
Ctenogobius boleosoma	yes	yes
Ctenogobius saepepallens	yes	yes
Ctenogobius smaragdus	yes
Ctenogobius stigmaturus	yes
Elacatinus chancei	yes	yes
Elacatinus evelynae	yes	yes
Elacatinus prochilos	yes	yes
Elacatinus tenox		yes
Evorthodus lyricus	yes	yes
Ginsburgellus novemlineatus	yes	yes
Gnatholepis thompsoni	yes	yes
Gobionellus oceanicus	yes	yes
Gobiosoma grosvenori	yes
Lophogobius cyprinoides	yes	yes
Lythrypnus crocodilus		yes
Lythrypnus elasson	yes	yes
Lythrypnus minimus	yes
Lythrypnus nesiotes	yes	yes
Lythrypnus okapia		yes
Lythrypnus spilus	yes
Microgobius carri	yes	yes
Microgobius signatus	yes
Nes longus	yes	yes
Oxyurichthys stigmalophius	yes	yes
Palatogobius paradoxus	yes		yes
Priolepis hipoliti	yes	yes
Psilotris alepis		yes
Psilotris boehlkei		yes
Psilotris celsa	yes	yes
Ptereleotris helenae	yes	yes
Risor ruber	yes	yes
Tigrigobius dilepis	yes	yes
Tigrigobius gemmatus		yes
Tigrigobius multifasciatus	yes	yes
Tigrigobius pallens	yes	yes
Tigrigobius saucrus	yes	yes
GONOSTOMIDAE
Cyclothone spp.		yes	yes
Gonostoma spp.		yes	yes
GRAMMATIDAE
Gramma linki	yes	yes	yes
Gramma loreto	yes	yes
HAEMULIDAE
Anisotremus surinamensis	yes	yes
Anisotremus virginicus	yes	yes
Brachygenys chrysargyrea	yes	yes
Emmelichthyops atlanticus	yes	yes
Haemulon album	yes	yes
Haemulon aurolineatum	yes	yes
Haemulon carbonarium	yes	yes
Haemulon flavolineatum	yes	yes
Haemulon macrostoma	yes	yes
Haemulon melanurum	yes	yes
Haemulon parra	yes	yes
Haemulon plumierii	yes	yes
Haemulon sciurus	yes	yes
Haemulon striatum	yes	yes
Haemulon vittatum	yes	yes
Rhonciscus crocro		yes
HALOSAURIDAE
Aldrovandia sp.		yes	yes
HEMIRAMPHIDAE
Euleptorhamphus velox	yes
Hemiramphus balao	yes	yes
Hemiramphus brasiliensis	yes	yes
Hyporhamphus unifasciatus	yes	yes
HEXANCHIDAE
Heptranchias perlo	yes		yes
Hexanchus griseus		yes	yes
Hexanchus vitulus	yes		yes
HOLOCENTRIDAE
Holocentrus adscensionis	yes	yes
Holocentrus rufus	yes	yes
Myripristis jacobus	yes	yes
Neoniphon coruscum	yes	yes
Neoniphon marianus	yes	yes
Neoniphon vexillarium	yes	yes
Ostichthys trachypoma	yes		yes
Plectrypops retrospinis	yes	yes
Sargocentron bullisi	yes		yes
Sargocentron poco		yes
IPNOPIDAE
Bathypterois bigelowi	yes		yes
Bathypterois phenax	yes		yes
Bathypterois viridensis	yes		yes
Ipnops murrayi	yes		yes
ISTIOPHORIDAE
Istiophorus platypterus	yes	yes
Kajikia albida	yes	yes
Makaira nigricans	yes	yes
Tetrapturus pfluegeri	yes	yes
KYPHOSIDAE
Kyphosus bigibbus		yes
Kyphosus cinerascens	yes	yes
Kyphosus sectatrix	yes	yes
Kyphosus vaigiensis	yes	yes
LABRIDAE
Labrinae
Bodianus pulchellus		yes
Bodianus rufus	yes	yes
Clepticus parrae	yes	yes
Decodon puellaris	yes	yes	yes
Doratonotus megalepis	yes	yes
Halichoeres bivittatus	yes	yes
Halichoeres caudalis	yes
Halichoeres cyanocephalus	yes	yes
Halichoeres garnoti	yes	yes
Halichoeres maculipinna	yes	yes
Halichoeres pictus	yes	yes
Halichoeres poeyi	yes	yes
Halichoeres radiatus	yes	yes
Lachnolaimus maximus	yes	yes
Thalassoma bifasciatum	yes	yes
Xyrichtys martinicensis	yes	yes
Xyrichtys novacula	yes	yes
Xyrichtys splendens	yes	yes
Scarinae
Cryptotomus roseus	yes	yes
Nicholsina usta		yes
Scarus coelestinus	yes	yes
Scarus coeruleus	yes	yes
Scarus guacamaia	yes	yes
Scarus iseri	yes	yes
Scarus taeniopterus	yes	yes
Scarus vetula	yes	yes
Sparisoma atomarium	yes	yes
Sparisoma aurofrenatum	yes	yes
Sparisoma chrysopterum	yes	yes
Sparisoma radians	yes	yes
Sparisoma rubripinne	yes	yes
Sparisoma viride	yes	yes
LABRISOMIDAE
Brockius albigenys	yes	yes
Brockius nigricinctus	yes	yes
Gobioclinus bucciferus	yes	yes
Gobioclinus filamentosus	yes
Gobioclinus gobio	yes	yes
Gobioclinus guppyi	yes	yes
Gobioclinus haitiensis	yes	yes
Labrisomus cricota	yes	yes
Labrisomus nuchipinnis	yes	yes
Malacoctenus aurolineatus	yes	yes
Malacoctenus boehlkei	yes	yes
Malacoctenus erdmani	yes	yes
Malacoctenus gilli	yes	yes
Malacoctenus macropus	yes	yes
Malacoctenus triangulatus	yes	yes
Malacoctenus versicolor	yes	yes
Nemaclinus atelestos	yes
Paraclinus barbatus	yes
Paraclinus cingulatus	yes	yes
Paraclinus fasciatus	yes	yes
Paraclinus grandicomis		yes
Paraclinus nigripinnis	yes	yes
Starksia atlantica		yes
Starksia culebrae	yes	yes
Starksia elongata		yes
Starksia greenfieldi		yes
Starksia hassi	yes
Starksia lepicoelia	yes	yes
Starksia melasma		yes
Starksia nanodes	yes	yes
Starksia smithvanizi		yes
Starksia williamsi	yes	yes
Stathmonotus gymnodermis	yes	yes
Stathmonotus hemphillii		yes
Stathmonotus stahli	yes	yes
LATILIDAE
Caulolatilus cyanops	yes		yes
Caulolatilus williamsi		yes	yes
LOBOTIDAE
Lobotes surinamensis	yes	yes
LUTJANIDAE
Apsilus dentatus	yes	yes	yes
Etelis oculatus	yes	yes	yes
Lutjanus analis	yes	yes
Lutjanus apodus	yes	yes
Lutjanus buccanella	yes	yes
Lutjanus cyanopterus	yes	yes
Lutjanus griseus	yes	yes
Lutjanus jocu	yes	yes
Lutjanus mahogoni	yes	yes
Lutjanus purpureus	yes	yes
Lutjanus synagris	yes	yes
Lutjanus vivanus	yes	yes	yes
Ocyurus chrysurus	yes	yes
Pristipomoides macrophthalmus	yes	yes	yes
Rhomboplites aurorubens	yes	yes
MACROURIDAE
Macrouridae sp. 2		yes	yes
Nezumia aequalis		yes	yes
MALACANTHIDAE
Malacanthus plumieri	yes	yes
MALAKICHTHYIDAE
Verilus pseudomicrolepis		yes	yes
Verilus sordidus		yes	yes
MEGALOPIDAE
Megalops atlanticus	yes	yes
MOBULIDAE
Mobula birostris	yes	yes
Mobula cf birostris	yes	yes
Mobula tarapacana		yes
MONACANTHIDAE
Aluterus monoceros	yes
Aluterus schoepfii	yes
Aluterus scriptus	yes	yes
Cantherhines macrocerus	yes	yes
Cantherhines pullus	yes	yes
Monacanthus ciliatus	yes	yes
Monacanthus tuckeri	yes	yes
Stephanolepis hispida	yes
Stephanolepis setifer	yes
MORINGUIDAE
Moringua edwardsi	yes	yes
MUGILIDAE
Mugil cephalus		yes
Mugil curema	yes	yes
Mugil curvidens		yes
Mugil liza		yes
Mugil rubrioculus	yes	yes
Mugil trichodon	yes	yes
MULLIDAE
Mulloidichthys martinicus	yes	yes
Pseudupeneus maculatus	yes	yes
MURAENIDAE
Anarchias similis		yes
Echidna catenata	yes	yes
Enchelycore carychroa	yes	yes
Enchelycore nigricans	yes	yes
Gymnothorax conspersus	yes	yes	yes
Gymnothorax funebris	yes	yes
Gymnothorax maderensis	yes	yes	yes
Gymnothorax miliaris	yes	yes
Gymnothorax moringa	yes	yes
Gymnothorax nigromarginatus		yes
Gymnothorax ocellatus		yes
Gymnothorax vicinus	yes	yes
Monopenchelys acuta		yes
Uropterygius macularius	yes	yes
MYCTOPHIDAE
Centrobranchus nigroocellatus	yes		yes
NEMICHTHYIDAE
Nemichthys curvirostris		yes	yes
NEOSCOPELIDAE
Neoscopelus macrolepidotus	yes		yes
Neoscopelus microchir		yes	yes
NOMEIDAE
Nomeus gronovii		yes
Psenes cyanophrys	yes
OGCOCEPHALIDAE
Ogcocephalus nasutus	yes	yes
Ogcocephalus pumilus	yes		yes
OPHICHTHIDAE
Ahlia egmontis	yes	yes
Aprognathodon platyventris	yes	yes
Apterichtus ansp		yes
Callechelys bilinearis		yes
Callechelys guineensis	yes
Caralophia loxochila		yes
Echiophis intertinctus	yes
Echiophis punctifer		yes
Ichthyapus ophioneus	yes	yes
Myrichthys breviceps	yes	yes
Myrichthys ocellatus	yes	yes
Myrophis anterodorsalis	yes
Myrophis platyrhynchus	yes	yes
Myrophis punctatus	yes	yes
Ophichthus ophis		yes
OPHIDIIDAE
Brotula barbata	yes	yes
Lepophidium pheromystax	yes
Luciobrotula corethromycter	yes		yes
Monomitopus agassizii		yes	yes
Ophidion holbrookii	yes
Ophidion lagochila		yes
Otophidium dormitator		yes
Parophidion schmidti	yes	yes
Xyelacyba myersi	yes		yes
OPISTOGNATHIDAE
Lonchopisthus micrognathus	yes
Opistognathus aurifrons	yes	yes
Opistognathus gilberti		yes
Opistognathus macrognathus	yes	yes
Opistognathus maxillosus	yes	yes
Opistognathus whitehursti	yes	yes
OSTRACIIDAE
Acanthostracion polygonium	yes	yes
Acanthostracion quadricornis	yes	yes
Lactophrys bicaudalis	yes	yes
Lactophrys trigonus	yes	yes
Lactophrys triqueter	yes	yes
PARALICHTHYIDAE
Citharichthys cornutus	yes		yes
Citharichthys spilopterus		yes
Citharichthys uhleri	yes
Cyclopsetta fimbriata	yes
Syacium gunteri		yes
Syacium micrurum	yes	yes
Syacium papillosum		yes
PARAZENIDAE
Cyttopsis rosea	yes		yes
PEMPHERIDAE
Pempheris schomburgkii	yes	yes
POECILOPSETTIDAE
Poecilopsetta inermis		yes	yes
POLYMIXIIDAE
Polymixia lowei	yes	yes	yes
Polymixia nobilis	yes	yes	yes
POLYNEMIDAE
Polydactylus oligodon		yes
Polydactylus virginicus	yes	yes
POMACANTHIDAE
Centropyge argi	yes	yes
Holacanthus ciliaris	yes	yes
Holacanthus tricolor	yes	yes
Pomacanthus arcuatus	yes	yes
Pomacanthus paru	yes	yes
POMACENTRIDAE
Abudefduf saxatilis	yes	yes
Abudefduf taurus	yes	yes
Azurina cyanea	yes	yes
Azurina multilineata	yes	yes
Chromis insolata	yes	yes
Chromis scotti		yes
Chromis vanbebberae		yes	yes
Microspathodon chrysurus	yes	yes
Stegastes adustus	yes	yes
Stegastes diencaeus	yes	yes
Stegastes leucostictus	yes	yes
Stegastes partitus	yes	yes
Stegastes planifrons	yes	yes
Stegastes xanthurus	yes	yes
PRIACANTHIDAE
Cookeolus japonicus		yes	yes
Heteropriacanthus cruentatus	yes	yes
Priacanthus arenatus	yes	yes
Pristigenys alta	yes	yes
RACHYCENTRIDAE
Rachycentron canadum	yes	yes
RHINCODONTIDAE
Rhincodon typus	yes
RIVULIDAE
Kryptolebias marmoratus	yes
SCIAENIDAE
Corvula batabana	yes
Corvula sanctaeluciae		yes
Eques lanceolatus	yes	yes
Eques punctatus	yes	yes
Micropogonias furnieri		yes
Odontoscion dentex	yes	yes
Pareques acuminatus	yes	yes
Umbrina coroides	yes	yes
SCOMBERESOCIDAE
Scomberesox saurus	yes		yes
SCOMBRIDAE
Acanthocybium solandri	yes	yes
Auxis thazard thazard		yes
Euthynnus alletteratus	yes	yes
Katsuwonus pelamis	yes	yes
Scomber colias		yes
Scomberomorus brasiliensis	yes
Scomberomorus cavalla	yes	yes
Scomberomorus regalis	yes	yes
Thunnus alalunga		yes
Thunnus albacares	yes	yes
Thunnus atlanticus	yes	yes
Thunnus obesus		yes
SCOMBROPIDAE
Scombrops oculatus		yes	yes
SCORPAENIDAE
Pontinus castor	yes	yes	yes
Pontinus rathbuni		yes	yes
Scorpaena albifimbria	yes
Scorpaena bergii	yes	yes
Scorpaena brasiliensis	yes
Scorpaena calcarata	yes
Scorpaena grandicornis	yes	yes
Scorpaena inermis	yes	yes
Scorpaena plumieri	yes	yes
Scorpaenodes caribbaeus	yes	yes
SERRANIDAE
Alphestes afer	yes	yes
Bullisichthys caribbaeus	yes		yes
Cephalopholis cruentata	yes	yes
Cephalopholis fulva	yes	yes
Dermatolepis inermis		yes
Diplectrum bivittatum	yes
Diplectrum formosum	yes	yes
Epinephelus adscensionis	yes	yes
Epinephelus guttatus	yes	yes
Epinephelus itajara	yes	yes
Epinephelus morio	yes	yes
Epinephelus striatus	yes	yes
Gonioplectrus hispanus		yes	yes
Hypoplectrus aberrans	yes	yes
Hypoplectrus chlorurus	yes	yes
Hypoplectrus guttavarius	yes	yes
Hypoplectrus indigo	yes	yes
Hypoplectrus maculiferus	yes
Hypoplectrus nigricans	yes	yes
Hypoplectrus puella	yes	yes
Hypoplectrus unicolor	yes	yes
Hyporthodus mystacinus	yes	yes	yes
Liopropoma carmabi		yes
Liopropoma mowbrayi	yes	yes
Liopropoma rubre	yes	yes
Mycteroperca acutirostris	yes	yes
Mycteroperca bonaci	yes	yes
Mycteroperca interstitialis	yes	yes
Mycteroperca tigris	yes	yes
Mycteroperca venenosa	yes	yes
Paranthias furcifer	yes	yes
Parasphyraenops incisus		yes
Pronotogrammus martinicensis	yes		yes
Pseudogramma gregoryi		yes
Rypticus bistrispinus	yes	yes
Rypticus carpenteri	yes	yes
Rypticus saponaceus	yes	yes
Rypticus subbifrenatus	yes	yes
Schultzea beta	yes	yes
Serraniculus pumilio	yes
Serranus annularis	yes
Serranus baldwini	yes	yes
Serranus chionaraia		yes
Serranus luciopercanus	yes	yes	yes
Serranus phoebe	yes		yes
Serranus tabacarius	yes	yes
Serranus tigrinus	yes	yes
Serranus tortugarum	yes	yes
SPARIDAE
Archosargus rhomboidalis	yes	yes
Calamus bajonado	yes	yes
Calamus calamus	yes	yes
Calamus penna	yes	yes
Calamus pennatula	yes	yes
Calamus proridens	yes
Diplodus caudimacula	yes	yes
SPHYRAENIDAE
Sphyraena barracuda	yes	yes
Sphyraena borealis	yes	yes
SPHYRNIDAE
Sphyrna lewini	yes	yes
Sphyrna mokarran	yes	yes
SPRATELLOIDIDAE
Jenkinsia lamprotaenia	yes	yes
Jenkinsia parvula	yes
Jenkinsia stolifera	yes
SQUALIDAE
Cirrhigaleus asper		yes	yes
Squalus cubensis	yes		yes
STERNOPTYCHIDAE
Sonoda paucilampa	yes		yes
STOMIIDAE
Astronesthes similus	yes		yes
Borostomias mononema		yes	yes
Stomias sp.		yes	yes
SYNAGROPIDAE
Synagrops bellus		yes	yes
SYNGNATHIDAE
Amphelikturus dendriticus	yes	yes
Anarchopterus tectus		yes
Bryx dunckeri	yes	yes
Bryx randalli		yes
Cosmocampus albirostris		yes
Cosmocampus brachycephalus	yes	yes
Cosmocampus elucens	yes	yes
Cosmocampus profundus	yes		yes
Halicampus crinitus	yes	yes
Hippocampus erectus	yes	yes
Hippocampus reidi	yes	yes
Syngnathus caribbaeus	yes	yes
Syngnathus dawsoni	yes
Syngnathus pelagicus	yes
SYNODONTIDAE
Saurida brasiliensis	yes		yes
Saurida normani		yes	yes
Saurida suspicio	yes
Synodus foetens	yes	yes
Synodus intermedius	yes	yes
Synodus poeyi	yes
Synodus synodus	yes	yes
Trachinocephalus myops	yes	yes
TETRAODONTIDAE
Canthigaster rostrata	yes	yes
Sphoeroides dorsalis		yes
Sphoeroides greeleyi		yes
Sphoeroides pachygaster		yes	yes
Sphoeroides spengleri	yes	yes
Sphoeroides testudineus	yes	yes
TRACHIPTERIDAE
Zu cristatus		yes	yes
TRIAKIDAE
Mustelus canis	yes	yes	yes
TRICHIURIDAE
Evoxymetopon taeniatus		yes	yes
TRIGLIDAE
Peristedion longispatha	yes	yes	yes
Prionotus ophryas		yes
TRIPTERYGIIDAE
Enneanectes altivelis	yes	yes
Enneanectes atrorus	yes
Enneanectes boehlkei	yes	yes
Enneanectes jordani	yes	yes
Enneanectes matador	yes	yes
Enneanectes quadra		yes
XIPHIIDAE
Xiphias gladius		yes
