# Supplementary material for: ﻿An updated, illustrated inventory of the marine fishes of the US Virgin Islands
Source: Zookeys. 2022 Jun 1;1103:79–122. doi: 10.3897/zookeys.1103.83795 (PMC9848822; doi:10.3897/zookeys.1103.83795)
Supplement: Supplementary material 6 — File S5 [file zookeys-1103-079-s006.xlsx]

## Sheet: STJ-T Table
File S5: Ecological Characteristics of Reef-Associated Bony Fishes from St John-Thomas. See Methods of paper for details.
All records	Scientific name	Reef Associated	Pelagic	Demersal	Benthic	Cryptobenthic	Max TL </= 10cm	CCRF	Deep	Zoogeography
500
	Acanthuridae
1	Acanthurus chirurgus	yes		yes						GC
1	Acanthurus coeruleus	yes		yes						GC
1	Acanthurus tractus	yes		yes						GC
	Achiridae
1	Gymnachirus nudus	yes			yes	yes				GC
	Albulidae
1	Albula goreensis	yes		yes						TA
1	Albula vulpes	yes		yes						WA
	Antennariidae
1	Antennarius multiocellatus	yes			yes	yes				WA
1	Antennarius pauciradiatus	yes			yes	yes	yes			GC
	Histrio histrio	yes			yes	yes				PAN
	Apogonidae
1	Apogon aurolineatus	yes			yes	yes	yes	yes		GC
1	Apogon binotatus	yes			yes	yes		yes		GC
1	Apogon lachneri	yes			yes	yes	yes	yes		GC
1	Apogon maculatus	yes			yes	yes		yes		GC
1	Apogon phenax	yes			yes	yes	yes	yes		GC
1	Apogon planifrons	yes			yes	yes		yes		WA
1	Apogon pseudomaculatus	yes			yes	yes		yes		WA
1	Apogon quadrisquamatus	yes			yes	yes	yes	yes		WA
1	Apogon robinsi	yes			yes	yes		yes		GC
1	Apogon townsendi	yes			yes	yes	yes	yes		WA
1	Astrapogon puncticulatus	yes			yes	yes	yes	yes		WA
1	Astrapogon stellatus	yes			yes	yes	yes	yes		WA
1	Paroncheilus affinis	yes			yes	yes		yes		TA
1	Phaeoptyx conklini	yes			yes	yes	yes	yes		GC
1	Phaeoptyx pigmentaria	yes			yes	yes	yes	yes		TA
1	Phaeoptyx xenus	yes			yes	yes	yes	yes		GC
1	Zapogon evermanni	yes			yes	yes		yes	yes	PAN
	Atherinidae
1	Atherina harringtonensis	yes	yes				yes			GC
1	Atherinomorus stipes	yes	yes				yes			WA
	Aulostomidae
1	Aulostomus maculatus	yes		yes						GC
	Balistidae
1	Balistes capriscus	yes		yes						TA
1	Balistes vetula	yes		yes						TA
1	Canthidermis sufflamen	yes	yes							WA
1	Melichthys niger	yes		yes						PAN
1	Xanthichthys ringens	yes		yes						WA
	Belonidae
1	Platybelone argalus argalus	yes	yes							WA
1	Strongylura timucu	yes	yes							WA
1	Tylosurus acus	yes	yes							WA
1	Tylosurus crocodilus	yes	yes							PAN
	Blenniidae
1	Entomacrodus nigricans	yes			yes	yes	yes	yes		GC
1	Hypleurochilus pseudoaequipinnis	yes			yes	yes	yes	yes		WA
1	Hypleurochilus springeri	yes			yes	yes	yes	yes		GC
1	Hypsoblennius invemar	yes			yes	yes	yes	yes		WA
1	Ophioblennius macclurei	yes			yes	yes		yes		GC
1	Parablennius marmoreus	yes			yes	yes		yes		WA
1	Scartella cristata	yes			yes	yes	yes	yes		TA
	Bothidae
1	Bothus lunatus	yes			yes	yes				TA
1	Bothus maculiferus	yes			yes	yes				WA
1	Bothus ocellatus	yes			yes	yes				WA
1	Bothus robinsi	yes			yes	yes				WA
	Bythitidae
1	Calamopteryx goslinei	yes			yes	yes	yes	yes		GC
1	Grammonus claudei	yes			yes	yes	yes	yes		GC
	Callionymidae
1	Callionymus bairdi	yes			yes	yes		yes		WA
1	Chalinops pauciradiatus	yes			yes	yes	yes	yes		GC
	Carangidae
1	Alectis ciliaris	yes	yes							PAN
1	Caranx bartholomaei	yes	yes							TA
1	Caranx crysos	yes	yes							TA
1	Caranx hippos	yes	yes							WA
1	Caranx latus	yes	yes							TA
1	Caranx lugubris	yes	yes							PAN
1	Caranx ruber	yes	yes							WA
1	Chloroscombrus chrysurus	yes	yes							TA
1	Decapterus macarellus	yes	yes							PAN
1	Decapterus punctatus	yes	yes							TA
1	Decapterus tabl	yes	yes							PAN
1	Elagatis bipinnulata	yes	yes							PAN
1	Oligoplites saurus saurus	yes	yes							WA
1	Selar crumenophthalmus	yes	yes							PAN
1	Selene brownii	yes		yes						WA
1	Selene vomer	yes		yes						WA
1	Seriola dumerili	yes	yes							PAN
1	Seriola rivoliana	yes	yes							PAN
1	Trachinotus falcatus	yes		yes						WA
1	Trachinotus goodei	yes	yes							WA
	Centropomidae
1	Centropomus ensiferus			yes						WA
1	Centropomus undecimalis	yes		yes						WA
	Chaenopsidae
1	Acanthemblemaria aspera	yes			yes	yes	yes	yes		GC
1	Acanthemblemaria maria	yes			yes	yes	yes	yes		GC
1	Acanthemblemaria spinosa	yes			yes	yes	yes	yes		GC
1	Chaenopsis limbaughi	yes			yes	yes	yes	yes		GC
1	Chaenopsis ocellata	yes			yes	yes		yes		GC
1	Coralliozetus cardonae	yes			yes	yes	yes	yes		GC
1	Emblemaria pandionis	yes			yes	yes	yes	yes		GC
1	Emblemaria vitta	yes			yes	yes	yes	yes		GC
1	Emblemariopsis bahamensis	yes			yes	yes	yes	yes		GC
1	Emblemariopsis carib	yes			yes	yes	yes	yes		GC
1	Emblemariopsis leptocirris	yes			yes	yes	yes	yes		GC
1	Emblemariopsis ruetzleri	yes			yes	yes	yes	yes		GC
1	Lucayablennius zingaro	yes			yes	yes	yes	yes		GC
1	Stathmonotus gymnodermis	yes			yes	yes	yes	yes		GC
1	Stathmonotus stahli	yes			yes	yes	yes	yes		GC
	Chaetodontidae
1	Chaetodon capistratus	yes		yes						GC
1	Chaetodon ocellatus	yes		yes						WA
1	Chaetodon sedentarius	yes		yes						WA
1	Chaetodon striatus	yes		yes						WA
1	Prognathodes aculeatus	yes		yes			yes			WA
1	Prognathodes guyanensis	yes		yes					yes	GC
	Chlopsidae
1	Chilorhinus suensonii	yes			yes	yes				WA
1	Kaupichthys hyoproroides	yes			yes	yes				PAN
1	Kaupichthys nuchalis	yes			yes	yes				GC
	Cirrhitidae
1	Amblycirrhitus pinos	yes			yes		yes			WA
	Clupeidae
1	Harengula clupeola	yes	yes							WA
1	Harengula humeralis	yes	yes							GC
1	Harengula jaguana	yes	yes							WA
1	Opisthonema oglinum	yes	yes							WA
1	Sardinella aurita	yes	yes							TA
	Congridae
1	Ariosoma balearicum	yes			yes	yes				TA
1	Conger triporiceps	yes			yes	yes				GC
1	Heteroconger longissimus	yes			yes					WA
1	Xenomystax bidentatus				yes				yes	TA
	Coryphaenidae
1	Coryphaena equiselis									PAN
1	Coryphaena hippurus									PAN
	Cynoglossidae
1	Symphurus arawak	yes			yes	yes	yes			GC
	Dactylopteridae
1	Dactylopterus volitans	yes			yes	yes				TA
	Dactyloscopidae
1	Dactyloscopus comptus				yes	yes	yes	yes		GC
1	Dactyloscopus crossotus	yes			yes	yes	yes	yes		WA
1	Dactyloscopus poeyi	yes			yes	yes	yes	yes		GC
1	Dactyloscopus tridigitatus	yes			yes	yes	yes	yes		WA
1	Gillellus greyae	yes			yes	yes	yes	yes		WA
1	Gillellus uranidea	yes			yes	yes	yes	yes		GC
1	Platygillellus rubrocinctus	yes			yes	yes	yes	yes		GC
	Diodontidae
1	Chilomycterus antennatus	yes		yes						GC
1	Chilomycterus antillarum	yes		yes						WA
1	Diodon holocanthus	yes		yes						PAN
1	Diodon hystrix	yes		yes						PAN
	Echeneidae
1	Echeneis naucrates	yes	yes							PAN
1	Echeneis neucratoides	yes	yes							NWA
1	Remora remora	yes	yes							PAN
	Eleotridae
1	Dormitator maculatus									WA
1	Eleotris perniger									WA
1	Erotelis smaragdus	yes			yes	yes				WA
1	Gobiomorus dormitor									TA
	Elopidae
1	Elops smithi	yes	yes							WA
	Engraulidae
1	Anchoa lyolepis	yes	yes							WA
	Ephippidae
1	Chaetodipterus faber	yes		yes						WA
	Fistulariidae
1	Fistularia tabacaria	yes		yes						TA
	Gerreidae
1	Eucinostomus argenteus	yes		yes						WA
1	Eucinostomus gula	yes		yes						WA
1	Eucinostomus harengulus	yes		yes						WA
1	Eucinostomus havana			yes						WA
1	Eucinostomus jonesii	yes		yes						WA
1	Eucinostomus lefroyi	yes		yes						WA
1	Eucinostomus melanopterus	yes		yes						TA
1	Eugerres brasilianus	yes		yes						WA
1	Gerres cinereus	yes		yes						WA
	Gobiesocidae
1	Acyrtops amplicirrus	yes			yes	yes	yes	yes		GC
1	Acyrtops beryllinus	yes			yes	yes	yes	yes		WA
1	Acyrtus artius	yes			yes	yes	yes	yes		GC
1	Acyrtus rubiginosus	yes			yes	yes	yes	yes		GC
1	Arcos nudus	yes			yes	yes	yes	yes		GC
1	Gobiesox nigripinnis	yes			yes	yes	yes	yes		GC
1	Gobiesox punctulatus	yes			yes	yes	yes	yes		GC
1	Tomicodon cryptus	yes			yes	yes	yes	yes		GC
1	Tomicodon fasciatus	yes			yes	yes	yes	yes		GC
1	Tomicodon leurodiscus	yes			yes	yes	yes	yes		GC
1	Tomicodon reitzae	yes			yes	yes	yes	yes		GC
	Tomicodon rhabdotus	yes			yes	yes	yes	yes		GC
1	Tomicodon rupestris	yes			yes	yes	yes	yes		GC
	Gobiidae
1	Awaous banana									PAN
1	Barbulifer ceuthoecus	yes			yes	yes	yes	yes		WA
1	Bathygobius antilliensis	yes			yes	yes	yes	yes		GC
1	Bathygobius curacao	yes			yes	yes	yes	yes		GC
1	Bathygobius lacertus	yes			yes	yes	yes	yes		GC
1	Bathygobius mystacium	yes			yes	yes	yes	yes		WA
1	Bathygobius soporator	yes			yes	yes		yes		WA
1	Bollmannia boqueronensis	yes			yes	yes	yes	yes		GC
1	Cerdale floridana	yes			yes	yes	yes	yes		GC
1	Coryphopterus alloides	yes			yes	yes	yes	yes		GC
1	Coryphopterus dicrus	yes			yes	yes	yes	yes		WA
1	Coryphopterus eidolon	yes			yes	yes	yes	yes		GC
1	Coryphopterus glaucofraenum	yes			yes	yes	yes	yes		WA
1	Coryphopterus hyalinus	yes		yes			yes	yes		GC
1	Coryphopterus kuna	yes			yes	yes	yes	yes		GC
1	Coryphopterus lipernes	yes			yes	yes	yes	yes		GC
1	Coryphopterus personatus	yes		yes			yes	yes		GC
1	Coryphopterus thrix	yes			yes	yes	yes	yes		WA
1	Coryphopterus tortugae	yes			yes	yes	yes	yes		GC
1	Coryphopterus venezuelae	yes			yes	yes	yes	yes		GC
1	Ctenogobius boleosoma	yes			yes	yes		yes		WA
1	Ctenogobius saepepallens	yes			yes	yes	yes	yes		GC
1	Ctenogobius smaragdus									WA
1	Ctenogobius stigmaturus	yes			yes	yes	yes	yes		GC
1	Elacatinus chancei	yes			yes	yes	yes	yes		GC
1	Elacatinus evelynae	yes			yes	yes	yes	yes		GC
1	Elacatinus prochilos	yes			yes	yes	yes	yes		GC
1	Evorthodus lyricus							yes		WA
1	Ginsburgellus novemlineatus	yes			yes	yes	yes	yes		GC
1	Gnatholepis thompsoni	yes			yes	yes	yes	yes		TA
1	Gobionellus oceanicus				yes	yes		yes		WA
1	Gobiosoma grosvenori	yes			yes	yes	yes	yes		GC
1	Lophogobius cyprinoides									GC
1	Lythrypnus elasson	yes			yes	yes	yes	yes		GC
1	Lythrypnus minimus	yes			yes	yes	yes	yes		GC
1	Lythrypnus nesiotes	yes			yes	yes	yes	yes		GC
1	Lythrypnus spilus	yes			yes	yes	yes	yes		GC
1	Microgobius carri	yes			yes	yes	yes	yes		WA
1	Microgobius signatus	yes			yes	yes	yes	yes		GC
1	Nes longus	yes			yes	yes	yes	yes		GC
1	Oxyurichthys stigmalophius	yes			yes	yes		yes		WA
1	Palatogobius paradoxus	yes		yes			yes	yes	yes	GC
1	Priolepis hipoliti	yes			yes	yes	yes	yes		WA
1	Psilotris celsa	yes			yes	yes	yes	yes		WA
1	Ptereleotris helenae	yes		yes				yes		GC
1	Risor ruber	yes			yes	yes	yes	yes		WA
1	Sicydium plumieri									GC
1	Sicydium punctatum									GC
1	Tigrigobius dilepis	yes			yes	yes	yes	yes		GC
1	Tigrigobius multifasciatus	yes			yes	yes	yes	yes		GC
1	Tigrigobius pallens	yes			yes	yes	yes	yes		GC
1	Tigrigobius saucrus	yes			yes	yes	yes	yes		GC
	Grammatidae
1	Gramma linki	yes		yes			yes	yes	yes	GC
1	Gramma loreto	yes		yes			yes	yes		GC
	Haemulidae
1	Anisotremus surinamensis	yes		yes						WA
1	Anisotremus virginicus	yes		yes						WA
1	Brachygenys chrysargyrea	yes		yes						GC
1	Emmelichthyops atlanticus	yes		yes						GC
1	Haemulon album	yes		yes						WA
1	Haemulon aurolineatum	yes		yes						WA
1	Haemulon carbonarium	yes		yes						GC
1	Haemulon flavolineatum	yes		yes						GC
1	Haemulon macrostoma	yes		yes						GC
1	Haemulon melanurum	yes		yes						WA
1	Haemulon parra	yes		yes						WA
1	Haemulon plumierii	yes		yes						WA
1	Haemulon sciurus	yes		yes						GC
1	Haemulon striatum	yes		yes						WA
1	Haemulon vittatum	yes		yes						GC
	Hemiramphidae
1	Euleptorhamphus velox		yes							TA
1	Hemiramphus balao	yes	yes							WA
1	Hemiramphus brasiliensis	yes	yes							WA
1	Hyporhamphus unifasciatus	yes	yes							WA
	Holocentridae
1	Holocentrus adscensionis	yes		yes						TA
1	Holocentrus rufus	yes		yes						GC
1	Myripristis jacobus	yes		yes						TA
1	Neoniphon coruscum	yes		yes						GC
1	Neoniphon marianus	yes		yes						GC
1	Neoniphon vexillarium	yes		yes						GC
1	Ostichthys trachypoma	yes		yes					yes	WA
1	Plectrypops retrospinis	yes			yes	yes				WA
1	Sargocentron bullisi	yes			yes	yes			yes	WA
	Kyphosidae
1	Kyphosus cinerascens	yes		yes						PAN
1	Kyphosus sectatrix	yes		yes						PAN
1	Kyphosus vaigiensis	yes		yes						PAN
	Labridae
	Labrinae
1	Bodianus rufus	yes		yes						WA
1	Clepticus parrae	yes		yes						GC
1	Decodon puellaris	yes		yes					yes	WA
1	Doratonotus megalepis	yes			yes	yes	yes			TA
1	Halichoeres bivittatus	yes		yes						WA
1	Halichoeres caudalis	yes		yes						WA
1	Halichoeres cyanocephalus	yes		yes						GC
1	Halichoeres garnoti	yes		yes						GC
1	Halichoeres maculipinna	yes		yes						GC
1	Halichoeres pictus	yes		yes						GC
1	Halichoeres poeyi	yes		yes						WA
1	Halichoeres radiatus	yes		yes						WA
1	Lachnolaimus maximus	yes		yes						WA
1	Thalassoma bifasciatum	yes		yes						GC
1	Xyrichtys martinicensis	yes		yes						GC
1	Xyrichtys novacula	yes		yes						WA
1	Xyrichtys splendens	yes		yes						GC
	Scarinae
1	Cryptotomus roseus	yes		yes						WA
1	Scarus coelestinus	yes		yes						GC
1	Scarus coeruleus	yes		yes						GC
1	Scarus guacamaia	yes		yes						GC
1	Scarus iseri	yes		yes						GC
1	Scarus taeniopterus	yes		yes						GC
1	Scarus vetula	yes		yes						GC
1	Sparisoma atomarium	yes		yes						GC
1	Sparisoma aurofrenatum	yes		yes						GC
1	Sparisoma chrysopterum	yes		yes						GC
1	Sparisoma radians	yes		yes						WA
1	Sparisoma rubripinne	yes		yes						GC
1	Sparisoma viride	yes		yes						GC
	Labrisomidae
	Brockius albigenys	yes			yes	yes	yes	yes		GC
1	Brockius nigricinctus	yes			yes	yes	yes	yes		GC
1	Gobioclinus bucciferus	yes			yes	yes	yes	yes		GC
1	Gobioclinus filamentosus	yes			yes	yes		yes		GC
1	Gobioclinus gobio	yes			yes	yes	yes	yes		WA
1	Gobioclinus guppyi	yes			yes	yes		yes		WA
1	Gobioclinus haitiensis	yes			yes	yes	yes	yes		GC
1	Labrisomus cricota	yes			yes	yes		yes		WA
1	Labrisomus nuchipinnis	yes			yes	yes		yes		TA
1	Malacoctenus aurolineatus	yes			yes	yes	yes	yes		GC
1	Malacoctenus boehlkei	yes			yes	yes	yes	yes		GC
1	Malacoctenus erdmani	yes			yes	yes	yes	yes		GC
1	Malacoctenus gilli	yes			yes	yes	yes	yes		GC
1	Malacoctenus macropus	yes			yes	yes	yes	yes		GC
1	Malacoctenus triangulatus	yes			yes	yes	yes	yes		GC
1	Malacoctenus versicolor	yes			yes	yes	yes	yes		GC
1	Nemaclinus atelestos	yes			yes	yes	yes	yes		GC
1	Paraclinus barbatus	yes			yes	yes	yes	yes		GC
1	Paraclinus cingulatus	yes			yes	yes	yes	yes		GC
1	Paraclinus fasciatus	yes			yes	yes	yes	yes		GC
1	Paraclinus nigripinnis	yes			yes	yes	yes	yes		GC
1	Starksia culebrae	yes			yes	yes	yes	yes		GC
1	Starksia hassi	yes			yes	yes	yes	yes		GC
1	Starksia lepicoelia	yes			yes	yes	yes	yes		GC
1	Starksia nanodes	yes			yes	yes	yes	yes		GC
1	Starksia williamsi	yes			yes	yes	yes	yes		GC
	Latilidae
1	Caulolatilus cyanops			yes					yes	NWA
	Lobotidae
1	Lobotes surinamensis	yes		yes						PAN
	Lutjanidae
1	Apsilus dentatus	yes		yes					yes	GC
1	Etelis oculatus	yes		yes					yes	WA
1	Lutjanus analis	yes		yes						WA
1	Lutjanus apodus	yes		yes						GC
1	Lutjanus buccanella	yes		yes						WA
1	Lutjanus cyanopterus	yes		yes						WA
1	Lutjanus griseus	yes		yes						TA
1	Lutjanus jocu	yes		yes						TA
1	Lutjanus mahogoni	yes		yes						GC
1	Lutjanus purpureus	yes		yes						TA
1	Lutjanus synagris	yes		yes						TA
1	Lutjanus vivanus	yes		yes					yes	TA
1	Ocyurus chrysurus	yes		yes						TA
1	Pristipomoides macrophthalmus	yes		yes					yes	WA
1	Rhomboplites aurorubens	yes		yes						WA
	Malacanthidae
1	Malacanthus plumieri	yes		yes						WA
	Megalopidae
1	Megalops atlanticus	yes	yes							TA
	Monacanthidae
	Aluterus monoceros	yes		yes						PAN
1	Aluterus schoepfii	yes		yes						TA
1	Aluterus scriptus	yes		yes						PAN
1	Cantherhines macrocerus	yes		yes						WA
1	Cantherhines pullus	yes		yes						TA
1	Monacanthus ciliatus	yes			yes	yes				TA
1	Monacanthus tuckeri	yes			yes	yes	yes			GC
1	Stephanolepis hispida	yes		yes						TA
1	Stephanolepis setifer	yes			yes	yes				WA
	Moringuidae
1	Moringua edwardsi	yes			yes	yes				WA
	Mugilidae
1	Dajaus monticola									PAN
1	Mugil curema	yes		yes						TA
	Mugil rubrioculus	yes		yes						WA
1	Mugil trichodon			yes						GC
	Mullidae
1	Mulloidichthys martinicus	yes		yes						TA
1	Pseudupeneus maculatus	yes		yes						WA
	Muraenidae
1	Echidna catenata	yes			yes	yes				WA
1	Enchelycore carychroa	yes			yes	yes				TA
1	Enchelycore nigricans	yes			yes	yes				TA
1	Gymnothorax conspersus	yes			yes	yes			yes	WA
1	Gymnothorax funebris	yes			yes	yes				TA
1	Gymnothorax maderensis	yes			yes	yes			yes	TA
1	Gymnothorax miliaris	yes			yes	yes				TA
1	Gymnothorax moringa	yes			yes	yes				TA
1	Gymnothorax vicinus	yes			yes	yes				TA
1	Uropterygius macularius	yes			yes	yes				TA
	Ogcocephalidae
1	Ogcocephalus nasutus	yes			yes	yes				WA
1	Ogcocephalus pumilus				yes	yes			yes	WA
	Ophichthidae
1	Ahlia egmontis	yes			yes	yes				WA
1	Aprognathodon platyventris	yes			yes	yes				GC
1	Callechelys guineensis				yes	yes				TA
1	Echiophis intertinctus	yes			yes	yes				WA
1	Ichthyapus ophioneus	yes			yes	yes				WA
1	Myrichthys breviceps	yes			yes	yes				WA
1	Myrichthys ocellatus	yes			yes	yes				WA
1	Myrophis anterodorsalis	yes			yes	yes				GC
1	Myrophis platyrhynchus	yes			yes	yes				WA
1	Myrophis punctatus	yes			yes	yes				WA
	Ophidiidae
1	Brotula barbata	yes			yes	yes				TA
1	Lepophidium pheromystax				yes	yes				WA
1	Luciobrotula corethromycter*									GC
1	Ophidion holbrookii	yes			yes	yes				WA
1	Parophidion schmidti	yes			yes	yes	yes			GC
1	Petrotyx sanguineus	yes			yes	yes				GC
1	Xyelacyba myersi*									PA
	Opistognathidae
1	Lonchopisthus micrognathus	yes			yes	yes		yes		GC
1	Opistognathus aurifrons	yes		yes				yes		WA
1	Opistognathus macrognathus	yes			yes	yes		yes		GC
1	Opistognathus maxillosus	yes			yes	yes		yes		GC
1	Opistognathus whitehursti	yes			yes	yes	yes	yes		GC
	Ostraciidae
1	Acanthostracion polygonium	yes		yes						WA
1	Acanthostracion quadricornis	yes		yes						TA
1	Lactophrys bicaudalis	yes		yes						TA
1	Lactophrys trigonus	yes		yes						TA
1	Lactophrys triqueter	yes		yes						WA
	Paralichthyidae
1	Citharichthys cornutus	yes			yes	yes	yes		yes	WA
1	Citharichthys uhleri				yes	yes				GC
1	Cyclopsetta fimbriata	yes			yes	yes				WA
1	Syacium micrurum	yes			yes	yes				WA
	Pempheridae
1	Pempheris schomburgkii	yes			yes	yes				WA
	Polynemidae
1	Polydactylus virginicus	yes		yes						WA
	Pomacanthidae
1	Centropyge argi	yes		yes			yes			GC
1	Holacanthus ciliaris	yes		yes						WA
1	Holacanthus tricolor	yes		yes						WA
1	Pomacanthus arcuatus	yes		yes						WA
1	Pomacanthus paru	yes		yes						WA
	Pomacentridae
1	Abudefduf saxatilis	yes		yes						TA
1	Abudefduf taurus	yes		yes						TA
1	Azurina cyanea	yes		yes						GC
1	Azurina multilineata	yes		yes						TA
1	Chromis insolata	yes		yes						GC
1	Microspathodon chrysurus	yes		yes						WA
1	Stegastes adustus	yes		yes						GC
1	Stegastes diencaeus	yes		yes						GC
1	Stegastes leucostictus	yes		yes						GC
1	Stegastes partitus	yes		yes			yes			GC
1	Stegastes planifrons	yes		yes						GC
1	Stegastes xanthurus	yes		yes						GC
	Priacanthidae
1	Heteropriacanthus cruentatus	yes		yes						TA
1	Priacanthus arenatus	yes		yes						TA
1	Pristigenys alta	yes		yes						WA
	Rachycentridae
1	Rachycentron canadum	yes	yes							PAN
	Sciaenidae
1	Corvula batabana	yes		yes						GC
1	Eques lanceolatus	yes		yes						WA
1	Eques punctatus	yes		yes						WA
1	Odontoscion dentex	yes			yes	yes				WA
1	Pareques acuminatus	yes		yes						WA
1	Umbrina coroides	yes		yes						WA
	Scombridae
1	Acanthocybium solandri	yes	yes							PAN
1	Euthynnus alletteratus	yes	yes							TA
1	Katsuwonus pelamis		yes							PAN
1	Scomberomorus brasiliensis	yes	yes							WA
1	Scomberomorus cavalla	yes	yes							WA
1	Scomberomorus regalis	yes	yes							WA
1	Thunnus albacares		yes							PAN
1	Thunnus atlanticus		yes							WA
	Scorpaenidae
1	Pontinus castor	yes			yes	yes			yes	GC
1	Pterois volitans
1	Scorpaena albifimbria	yes			yes	yes	yes			GC
1	Scorpaena bergii	yes			yes	yes	yes			GC
1	Scorpaena brasiliensis	yes			yes	yes				WA
1	Scorpaena calcarata	yes			yes	yes				WA
1	Scorpaena grandicornis	yes			yes	yes				WA
1	Scorpaena inermis	yes			yes	yes				WA
1	Scorpaena plumieri	yes			yes	yes				TA
1	Scorpaenodes caribbaeus	yes			yes	yes				WA
	Serranidae
1	Alphestes afer	yes			yes	yes				TA
1	Bullisichthys caribbaeus	yes		yes			yes		yes	GC
1	Cephalopholis cruentata	yes		yes						GC
1	Cephalopholis fulva	yes		yes						WA
1	Diplectrum bivittatum	yes		yes						WA
1	Diplectrum formosum	yes		yes						WA
1	Epinephelus adscensionis	yes		yes						TA
1	Epinephelus guttatus	yes		yes						WA
1	Epinephelus itajara	yes		yes						TA
1	Epinephelus morio	yes		yes						WA
1	Epinephelus striatus	yes		yes						GC
1	Hypoplectrus aberrans	yes		yes						GC
1	Hypoplectrus chlorurus	yes		yes						GC
1	Hypoplectrus guttavarius	yes		yes						GC
1	Hypoplectrus indigo	yes		yes						GC
1	Hypoplectrus maculiferus	yes		yes						GC
1	Hypoplectrus nigricans	yes		yes						GC
1	Hypoplectrus puella	yes		yes						GC
1	Hypoplectrus unicolor	yes		yes						GC
1	Hyporthodus mystacinus	yes		yes					yes	PAN
1	Liopropoma mowbrayi	yes			yes	yes	yes			GC
1	Liopropoma rubre	yes			yes	yes	yes			GC
1	Mycteroperca acutirostris	yes		yes						WA
1	Mycteroperca bonaci	yes		yes						WA
1	Mycteroperca interstitialis	yes		yes						WA
1	Mycteroperca tigris	yes		yes						WA
1	Mycteroperca venenosa	yes		yes						WA
1	Paranthias furcifer	yes		yes						TA
1	Pronotogrammus martinicensis	yes		yes					yes	WA
1	Rypticus bistrispinus	yes			yes	yes				WA
1	Rypticus carpenteri	yes			yes	yes	yes			GC
1	Rypticus saponaceus	yes			yes	yes				TA
1	Rypticus subbifrenatus	yes			yes	yes				TA
1	Schultzea beta	yes		yes						GC
1	Serraniculus pumilio	yes			yes	yes	yes			NWA
1	Serranus annularis	yes			yes	yes	yes			WA
1	Serranus baldwini	yes			yes	yes	yes			WA
1	Serranus luciopercanus	yes		yes					yes	GC
1	Serranus phoebe	yes		yes					yes	WA
1	Serranus tabacarius	yes		yes						WA
1	Serranus tigrinus	yes		yes						GC
1	Serranus tortugarum	yes		yes			yes			GC
	Sparidae
1	Archosargus rhomboidalis	yes		yes						WA
1	Calamus bajonado	yes		yes						WA
1	Calamus calamus	yes		yes						WA
1	Calamus penna	yes		yes						WA
1	Calamus pennatula	yes		yes						WA
1	Calamus proridens	yes		yes						GC
1	Diplodus caudimacula	yes		yes						GC
	Sphyraenidae
1	Sphyraena barracuda	yes	yes							PAN
1	Sphyraena borealis	yes	yes							WA
	Spratelloididae
1	Jenkinsia lamprotaenia	yes	yes				yes			GC
1	Jenkinsia parvula	yes	yes				yes			GC
1	Jenkinsia stolifera	yes	yes				yes			GC
	Syngnathidae
1	Amphelikturus dendriticus	yes			yes	yes	yes	yes		WA
1	Bryx dunckeri	yes			yes	yes	yes	yes		WA
1	Cosmocampus brachycephalus	yes			yes	yes		yes		GC
1	Cosmocampus elucens	yes			yes	yes		yes		NWA
1	Cosmocampus profundus	yes			yes	yes		yes	yes	GC
1	Halicampus crinitus	yes			yes	yes		yes		WA
1	Hippocampus erectus	yes			yes	yes		yes		WA
1	Hippocampus reidi	yes			yes	yes		yes		GC
	Microphis lineatus									WA
1	Pseudophallus mindii									WA
1	Syngnathus caribbaeus	yes			yes	yes		yes		WA
1	Syngnathus dawsoni				yes	yes		yes		GC
1	Syngnathus pelagicus		yes					yes		NWA
	Synodontidae
1	Saurida brasiliensis				yes	yes			yes	WA
1	Saurida suspicio	yes			yes	yes	yes			GC
1	Synodus foetens	yes			yes	yes				NWA
1	Synodus intermedius	yes			yes	yes				WA
1	Synodus poeyi	yes			yes	yes				WA
1	Synodus synodus	yes			yes	yes				TA
1	Trachinocephalus myops	yes			yes	yes				TA
	Tetraodontidae
1	Canthigaster rostrata	yes		yes						GC
1	Sphoeroides spengleri	yes		yes						WA
1	Sphoeroides testudineus	yes		yes						WA
	Triglidae
1	Peristedion longispatha								yes	GC
	Tripterygiidae
1	Enneanectes altivelis	yes			yes	yes	yes	yes		GC
1	Enneanectes atrorus	yes			yes	yes	yes	yes		GC
1	Enneanectes boehlkei	yes			yes	yes	yes	yes		GC
1	Enneanectes jordani	yes			yes	yes	yes	yes		GC
1	Enneanectes matador	yes			yes	yes	yes	yes		GC
