# Supplementary material for: ﻿An updated, illustrated inventory of the marine fishes of the US Virgin Islands
Source: Zookeys. 2022 Jun 1;1103:79–122. doi: 10.3897/zookeys.1103.83795 (PMC9848822; doi:10.3897/zookeys.1103.83795)
Supplement: Supplementary material 7 — File S6 [file zookeys-1103-079-s007.xlsx]

## Sheet: USVI barcodes
File S6: mtDNA-Barcode information for fishes from islands on the Puerto Rico Platform (St John-Thomas, Puerto Rico and the British Virgin Islands) and St. Croix. For coding of highlighting see bottom of table. For explanations of "Reef Associated" and "Deep" see main text.
				St John-Thomas	St John-Thomas	St John-Thomas		Puerto Rico	Puerto Rico
Taxon	Reef-Associated	Deep		Location	BOLD process ID or GB number	BOLD BIN		BOLD process ID or GB number	BOLD BIN
Acanthuridae
Acanthurus chirurgus	yes
Acanthurus coeruleus	yes			BB STT	LIDM422-07	AAA9315
Acanthurus tractus	yes			BB MB STT	LIDM544-07	AAA9314		PARG004-16	AAA9314
Achiridae
Achirus lineatus	yes							LIDMA3432-21	AEK8818
Gymnachirus nudus	yes			STJ	LIDMA3519-21	AAD6417
Trinectes inscriptus	yes							LIDMA3433-21	AAH1440
Aetobatidae
Aetobatus narinari
Albulidae
Albula goreensis	yes			BB STT	MFLV101-10	AAA3537
Albula vulpes	yes			BR STT	LIDM603-07	AAA3090
Albula cf. vulpes				STT	MFLIV505-09	ABU5608
Anguillidae
Anguilla rostrata
Antennariidae
Antennarius multiocellatus	yes
Antennarius pauciradiatus	yes
Histrio histrio	yes
Apogonidae
Apogon aurolineatus	yes			MB STJ	LIDMA571-11	AAC8937
Apogon binotatus	yes
Apogon lachneri	yes
Apogon maculatus	yes							PARG042-16	AAB2954
Apogon phenax	yes
Apogon pillionatus	yes							PARG023-16	AAD6822
Apogon planifrons	yes
Apogon pseudomaculatus	yes
Apogon quadrisquamatus	yes			STJ	LIDMA3523-21	AAB3151
Apogon robinsi	yes
Apogon townsendi	yes							PARG027-16	AAB2920
Apogon sp. 2				STJ	LIDMA3523-21	AAB3151
Astrapogon puncticulatus	yes			STJ	LIDMA3440-21	AAB0574
Astrapogon stellatus	yes			STJ	LIDMA53507-21	AAB2953
Paroncheilus affinis	yes
Phaeoptyx conklini	yes							PARG311-16	AAA3762
Phaeoptyx pigmentaria	yes							PARG342-16	AAA3761
Phaeoptyx xenus	yes			STJ	LIDMA3395-21	AAA6666
Zapogon evermanni	yes	yes
Atherinidae
Atherina harringtonensis	yes
Atherinomorus stipes	yes
Aulostomidae
Aulostomus maculatus	yes
Balistidae
Balistes capriscus	yes
Balistes vetula	yes			STT	LIDM457-07	AB6283
Canthidermis sufflamen	yes
Melichthys niger	yes
Xanthichthys ringens	yes
Belonidae
Platybelone argalus argalus	yes
Strongylura timucu	yes
Tylosurus acus	yes
Tylosurus crocodilus	yes
Blenniidae
Entomacrodus nigricans	yes			HB MB STT	LIDMA597-11	AAB0579
Hypleurochilus pseudoaequipinnis	yes			BB STT	LIDM464-07	AAC1457		LIDM1134-08	AAC1457
Hypleurochilus springeri	yes
Hypsoblennius invemar	yes			BI STT	LIDM095-07	ABA4787
Ophioblennius macclurei	yes			MB BB STT	LIDM222-07	AAA9847		BSOPA003-06	AAA9847
Parablennius marmoreus	yes			BB STT	LIDM460-07	AAB6279
Scartella cristata	yes			MB CP STT	LIDM522-07	AAB0850
Bothidae
Bothus lunatus	yes
Bothus maculiferus	yes
Bothus ocellatus	yes
Bothus robinsi	yes
Bythitidae
Calamopteryx goslinei	yes
Grammonus claudei	yes
Petrotyx sanguineus	yes
Callionymidae
Callionymus bairdi	yes			STJ	LIDMA3505-21	AAB6344
Chalinops pauciradiatus	yes			STJ	LIDMA3512-21	AEK8252
Carangidae
Alectis ciliaris	yes
Caranx bartholomaei	yes
Caranx crysos	yes
Caranx hippos	yes
Caranx latus	yes
Caranx lugubris	yes
Caranx ruber	yes
Chloroscombrus chrysurus	yes
Decapterus macarellus	yes
Decapterus punctatus	yes
Decapterus tabl	yes
Elagatis bipinnulata	yes
Oligoplites saurus saurus	yes
Selar crumenophthalmus	yes
Selene brownii	yes
Selene vomer	yes
Seriola dumerili	yes
Seriola rivoliana	yes
Trachinotus falcatus	yes
Trachinotus goodei	yes
Carcharhinidae
Carcharhinus acronotus
Carcharhinus falciformis
Carcharhinus galapagensis
Carcharhinus limbatus
Carcharhinus longimanus
Carcharhinus perezii
Carcharhinus plumbeus
Negaprion brevirostris
Rhizoprionodon porosus
Centrophoridae
Centrophorus uyato		yes
Centropomidae
Centropomus ensiferus
Centropomus undecimalis	yes
Chaenopsidae
Acanthemblemaria aspera	yes			STT	HM197619	AAB6855		LIDM1089-07	AAB6855
Acanthemblemaria maria	yes			BI STT	LIDM513-07	ACN8104
Acanthemblemaria spinosa	yes			BB MB STT	LIDM477-07	ABA2016		LIDM1090-07	ABA2016
Chaenopsis limbaughi	yes			BB MB STT STJ	LIDMA300-10	AAK0532		LIDB056-10	AAK0532
Chaenopsis ocellata	yes
Coralliozetus cardonae	yes			BB BI STT	LIDB082-10	ABU5608
Emblemaria pandionis	yes			BI STT	LIDMA159-09	AAI5271
Emblemaria vitta	yes			STJ	LIDMA3394-21	AAO2002		LIDMA241-10	AAO2002
Emblemariopsis bahamensis	yes			BI STT	LIDMA162-09	AAC9496		LIDM1088-07	AAC9496
Emblemariopsis carib	yes			BI STT	LIDMA133-09	AAB5630		LIDM1259-08	AAB5630
Emblemariopsis leptocirris	yes							LIDM1258-08	AAB5634
Emblemariopsis ruetzleri	yes			BB GB STT	LIDM458-07	AAB5631		LIDMA131-09	AAB5631
Lucayablennius zingaro	yes
Chaetodontidae
Chaetodon capistratus	yes							PARG061-16	AAB5518
Chaetodon ocellatus	yes
Chaetodon sedentarius	yes
Chaetodon striatus	yes
Prognathodes aculeatus	yes
Prognathodes guyanensis	yes	yes
Chaunacidae
Chaunax suttkusi		yes
Chlopsidae
Chilorhinus suensonii	yes
Kaupichthys hyoproroides	yes
Kaupichthys nuchalis	yes
Chlorophthalmidae
Parasudis truculenta		yes
Cichlidae
Oreochromis mossambicus
Cirrhitidae
Amblycirrhitus pinos	yes
Clupeidae
Harengula clupeola	yes			MB STT	LIDM588-07	AAB1582
Harengula humeralis	yes			MB STT	LIDMA502-11	AAB4590
Harengula jaguana	yes
Opisthonema oglinum	yes			MB STT	LIDMA503-11	AAD1175
Sardinella aurita	yes
Congridae
Ariosoma balearicum	yes	yes
Conger triporiceps	yes
Heteroconger longissimus	yes
Xenomystax bidentatus		yes
Coryphaenidae
Coryphaena equiselis
Coryphaena hippurus
Cynoglossidae
Symphurus arawak	yes
Symphurus caribbeanus								LIDMA2553-16	AAG5633
Symphurus tessellatus								LIDMA2554-16	AAG5635
Dactylopteridae
Dactylopterus volitans	yes			MB STT	LIDM586-07	AAB9833
Dactyloscopidae
Dactyloscopus comptus
Dactyloscopus crossotus	yes
Dactyloscopus poeyi	yes
Dactyloscopus tridigitatus	yes
Gillellus greyae	yes
Gillellus uranidea	yes							LIDM1086-07	AAC8906
Platygillellus rubrocinctus	yes
Dasyatidae
Hypanus americanus
Diodontidae
Chilomycterus antennatus	yes
Chilomycterus antillarum	yes
Diodon holocanthus	yes
Diodon hystrix	yes
Echeneidae
Echeneis naucrates	yes			MB STT	LIDM223-07	AAB6121
Echeneis neucratoides	yes
Remora remora	yes			STT	LIDM439-07	AAE3414
Eleotridae
Dormitator maculatus
Eleotris perniger
Erotelis smaragdus	yes
Gobiomorus dormitor
Elopidae
Elops smithi	yes			STT	MFLIV506-09	AAB9386
Engraulidae
Anchoa lyolepis	yes			MB STT	LIDMA499-11	AAG4822
Anchoa sp.				MB STT	LIDMA2388-15	AAK1387
Ephippidae
Chaetodipterus faber	yes
Epigonidae
Epigonus pandionis		yes
Exocoetidae
Cheilopogon exsiliens
Exocoetus obtusirostris
Hirundichthys affinis
Hirundichthys speculiger
Prognichthys occidentalis				STJ	LIDMA3499-21	AAG2009
Fistulariidae
Fistularia tabacaria	yes
Galeocerdonidae
Galeocerdo cuvier
Gempylidae
Epinnula magistralis		yes
Gerreidae
Eucinostomus argenteus	yes
Eucinostomus gula	yes
Eucinostomus harengulus	yes
Eucinostomus havana
Eucinostomus jonesii	yes
Eucinostomus lefroyi	yes
Eucinostomus melanopterus	yes
Eugerres brasilianus	yes
Gerres cinereus	yes
Ginglymostomatidae
Ginglymostoma cirratum
Gobiesocidae
Acyrtops amplicirrus	yes
Acyrtops beryllinus	yes
Acyrtus artius	yes
Acyrtus rubiginosus	yes			BB STT & STJ	LIDMA617-11	AAD2051
Arcos nudus	yes
Gobiesox nigripinnis	yes
Gobiesox punctulatus	yes			STJ	LIDMA3429-21	ABA7157
Tomicodon cryptus	yes			STJ	LIDMA3327-21	AEK1853
Tomicodon fasciatus	yes
Tomicodon leurodiscus	yes
Tomicodon reitzae	yes			STJ	LIDMA3386-21	AEK1259
Tomicodon rhabdotus	yes
Tomicodon rupestris	yes
Gobiidae
Awaous banana
Barbulifer ceuthoecus	yes			BB STT	LIDMA149-09	AAE2120
Bathygobius antilliensis	yes							LIDM1139-08	AAA7196
Bathygobius curacao	yes			BB STT & STJ	LIDMA152-09	AAB9457		HM748389	AAF4010
Bathygobius geminatus	yes							HM748389	AAF4010
Bathygobius lacertus	yes			BB MB STT	LIDM305-07	AAA7198		HM748403	AAA7198
Bathygobius mystacium	yes							HM748400	AAI4676
Bathygobius soporator	yes			MB STT	LIDM306-07	AAA7195		HM748394	AAA7195
Bollmannia boqueronensis	yes			STJ	LIDMA3357-21	AAW7403
Cerdale floridana	yes
Coryphopterus alloides	yes
Coryphopterus dicrus	yes			BI MB HB STT	LIDM670-07	AAA5879		LIDM1073-07	AAA5879
Coryphopterus eidolon	yes							LIDM1030-07	AAA9389
Coryphopterus glaucofraenum	yes			BB MB STT	LIDM471-07	AAA5878		LIDM1045-07	AAA5878
Coryphopterus hyalinus	yes							LIDMA546-11	AAA9908
Coryphopterus kuna	yes
Coryphopterus lipernes	yes			BI STT	LIDM615-07	AAD9040		LIDMA234-10	AAD9040
Coryphopterus personatus	yes			BI HB MB STT	LIDM614-07	AAA9695		PARG106-16	AAA9695
Coryphopterus thrix	yes							LIDM1083-07	AAA8649
Coryphopterus tortugae	yes			BB STT	LIDM472-07	AAA5877		LIDM1059-07	AAA5877
Coryphopterus venezuelae	yes			BI HB MB STT	LIDM608-07	AAA5882		LIDM1052-07	AAA5882
Ctenogobius boleosoma	yes				LIDMA488-11	AAC1502		LIDM1098-07	AAC1502
Ctenogobius saepepallens	yes							LIDM1094-07	AAB6902
Ctenogobius smaragdus
Ctenogobius stigmaticus	yes							LIDM1315-08	AAF8707
Ctenogobius stigmaturus	yes			STJ	LIDMA3516-21	AAE7718		LIDMA557-11	AAE7718
Elacatinus chancei	yes							LIDM1087-07	AAE0159
Elacatinus evelynae	yes			BB HB MB STT	LIDM479-07	AAC5098		LIDMA096-09	AAC5098
Elacatinus prochilos	yes			BB HB MB STT	LIDMA160-09	AAE8190
Evorthodus lyricus
Ginsburgellus novemlineatus	yes			BB GB STT	LIDMA143-09	AAD9864		BVCOR078-08	AAD9864
Gnatholepis thompsoni	yes			BI STT	LIDM668-07	AAA6306		PARG247-16	AAA6306
Gobionellus oceanicus
Gobiosoma grosvenori	yes
Lophogobius cyprinoides
Lythrypnus elasson	yes			STJ	LIDMA3384-21	AAE0705
Lythrypnus minimus	yes			STJ	LIDMA3348-21	AAB5288
Lythrypnus nesiotes	yes			BB STT & STJ	LIDMA126-09	AAC1388
Lythrypnus spilus	yes
Microgobius carri	yes			HB MB STT	LIDM610-07	AAK6348
Microgobius signatus	yes			MB STT	LIDMA490-11	AAG7364		LIDM1039-07	AAG7364
Nes longus	yes			BB STJ	LIDMA150-09	AAB5692
Oxyurichthys stigmalophius	yes
Palatogobius paradoxus	yes	yes
Priolepis hipoliti	yes
Psilotris celsa	yes
Ptereleotris helenae	yes
Risor ruber	yes							LIDMA555-11	AAC4191
Sicydium buscki								GOBY187-09	AAE9715
Sicydium plumieri								GOBY185-09	AAH9582
Sicydium punctatum				STT	LIDM215-07	AAF4137
Tigrigobius dilepis	yes
Tigrigobius multifasciatus	yes			GB BB STT	LIDMA101-09	AAB2888		LIDM1396-08	AAB2886
Tigrigobius pallens	yes
Tigrigobius saucrus	yes			MB BB STT	LIDMA125-09	AAB6831		LIDM1093-07	AAB6831
Grammatidae
Gramma linki	yes	yes
Gramma loreto	yes							PARG243-16	AAB4507
Haemulidae
Anisotremus surinamensis	yes							UKFBJ363-08	ABY7079
Anisotremus virginicus	yes							JX042218	AAC4096
Brachygenys chrysargyrea	yes							HM347639	AAC8387
Emmelichthyops atlanticus	yes
Haemulon album	yes
Haemulon aurolineatum	yes			BB STT	LIDM441-07	AAA9693
Haemulon carbonarium	yes
Haemulon flavolineatum	yes				LIDM492-07	AAA6814		HM347629	AAA6814
Haemulon macrostoma	yes
Haemulon melanurum	yes							HM347612	AAI1955
Haemulon parra	yes							HM347635	AAA6815
Haemulon plumierii	yes							HM347637	AAA9694
Haemulon sciurus	yes							HM347615	AAA6812
Haemulon striatum	yes							HM347614	AAY1831
Haemulon vittatum	yes
Hemiramphidae
Euleptorhamphus velox
Hemiramphus balao	yes
Hemiramphus brasiliensis	yes
Hyporhamphus unifasciatus	yes
Hexanchidae
Heptranchias perlo		yes
Hexanchus vitulus		yes
Holocentridae
Holocentrus adscensionis	yes			BB STT	LIDM432-07	ABX5097
Holocentrus rufus	yes
Myripristis jacobus	yes
Neoniphon coruscum	yes							PARG348-16	AAE4293
Neoniphon marianus	yes
Neoniphon vexillarium	yes
Ostichthys trachypoma	yes	yes
Plectrypops retrospinis	yes
Sargocentron bullisi	yes	yes
Ipnopidae
Bathypterois bigelowi		yes
Bathypterois phenax		yes
Bathypterois viridensis		yes
Ipnops murrayi		yes
Istiophoridae
Istiophorus platypterus
Kajikia albida
Makaira nigricans								EBFSF158-09	ABZ5150
Tetrapturus pfluegeri
Kyphosidae
Kyphosus cinerascens	yes
Kyphosus sectatrix	yes
Kyphosus vaigiensis	yes
Labridae
Labrinae
Bodianus rufus	yes							PARG057-16	AAB4090
Clepticus parrae	yes			MB STT	LIDM105-07	AAB5301		PARG104-16	AAB5301
Decodon puellaris	yes	yes
Doratonotus megalepis	yes
Halichoeres bivittatus	yes			MB STT	LIDM149-07	AAA7950
Halichoeres caudalis	yes
Halichoeres cyanocephalus	yes
Halichoeres garnoti	yes							PARG255-16	AAB4648
Halichoeres maculipinna	yes
Halichoeres pictus	yes
Halichoeres poeyi	yes
Halichoeres radiatus	yes			BB STT	LIDM442-07	AAB3043
Lachnolaimus maximus	yes
Thalassoma bifasciatum	yes
Xyrichtys martinicensis	yes
Xyrichtys novacula	yes			HB STT	LIDM277-07	AAC7720
Xyrichtys splendens	yes
Scarinae
Cryptotomus roseus	yes			HB MB STT	LIDM113-07	AAC4470		BVCOR002-08	AAC4470
Scarus coelestinus	yes
Scarus coeruleus	yes
Scarus guacamaia	yes
Scarus iseri	yes			BB STT	LIDM429-07	AAA8751		PARG381-16	AAA8751
Scarus taeniopterus	yes							PARG394-16	AAE9514
Scarus vetula	yes							PARG398-16	AAE9510
Sparisoma atomarium	yes
Sparisoma aurofrenatum	yes			BI STT	LIDM104-07	AAC0186
Sparisoma chrysopterum	yes			BB MB STT	LIDM151-07	AAB7762
Sparisoma radians	yes							PARG391-16	AAB7764
Sparisoma rubripinne	yes			MB STT	LIDM150-07	AAC8879
Sparisoma viride	yes			BB STT	LIDM110-07	AAB6291		PARG401-16	AAB6291
Labrisomidae
Brockius albigenys	yes			BB STT	LIDM1337-08	ABA3787
Brockius nigricinctus	yes			BB STT	LIDMA154-09	AAC8069
Gobioclinus bucciferus	yes			BB STT	LIDM1239-08	AAB8213
Gobioclinus filamentosus	yes			<50 km N of STT	LIDMA543-11	ABU6495
Gobioclinus gobio	yes			BB STT	LIDMA158-09	AAC0088
Gobioclinus guppyi	yes				LIDM1251-08	AAB6053
Gobioclinus haitiensis	yes			BB MB STT	LIDM1250-08	AAB6052
Labrisomus cricota	yes
Labrisomus nuchipinnis	yes				LIDMA155-09	AAB0991		LIDMA248-10	AAB0991
Malacoctenus aurolineatus	yes			BB MB STT	LIDM1240-08	AAC1456
Malacoctenus boehlkei	yes			BB STT	LIDMA123-09	AAZ5333
Malacoctenus erdmani	yes			<50 km N of STT	LIDB001-10	ABA2217
Malacoctenus gilli	yes			BB STT	LIDMA107-09	AAN2830		LIDB041-10	AAN2830
Malacoctenus macropus	yes			BB STT	LIDMA122-09	AAC7578		LIDMA246-10	AAC7578
Malacoctenus triangulatus	yes			BB MB STT	LIDM307-07	AAA9876
Malacoctenus versicolor	yes			BB STT	LIDM2141-08	AAE7929		LIDB045-10	AAE7929
Nemaclinus atelestos	yes
Paraclinus barbatus	yes
Paraclinus cingulatus	yes
Paraclinus fasciatus	yes
Paraclinus nigripinnis	yes			BB GB STT	LIDMA105-09	AAB9349
Starksia culebrae	yes			BB STT	LIDMA121-09	AAF8915
Starksia hassi	yes
Starksia lepicoelia	yes
Starksia nanodes	yes
Starksia williamsi	yes			<50 km N of STT	LIDMA253-10	AAZ5203		PARG461-16	AAZ5203
Stathmonotus gymnodermis	yes
Stathmonotus stahli	yes
Latilidae
Caulolatilus cyanops		yes
Lobotidae
Lobotes surinamensis	yes
Lutjanidae
Apsilus dentatus	yes	yes
Etelis oculatus	yes	yes						KU954251	AAC6439
Lutjanus analis	yes			HB STT	LIDM157-07	AAA5055
Lutjanus apodus	yes			BB STT	LIDM436-07	AAA5056
Lutjanus buccanella	yes			BB STT	LIDM487-07	AAC7285
Lutjanus cyanopterus	yes			BB STT	LIDM216-07	AAD7172
Lutjanus griseus	yes
Lutjanus jocu	yes			STT	LIDM465-07	AAA5843
Lutjanus mahogoni	yes			BB STT	LIDM446-07	AAA9303
Lutjanus purpureus	yes
Lutjanus synagris	yes				LIDM424-07	AAA9301
Lutjanus vivanus	yes	yes		STT	LIDM416-07	AAA8633
Ocyurus chrysurus	yes				LIDM750-07	AAA5943
Pristipomoides macrophthalmus	yes	yes
Rhomboplites aurorubens	yes
Malacanthidae
Malacanthus plumieri	yes
Megalopidae
Megalops atlanticus	yes
Mobulidae
Mobula birostris
Mobula cf birostris
Monacanthidae
Aluterus monoceros	yes
Aluterus schoepfii	yes
Aluterus scriptus	yes
Cantherhines macrocerus	yes			STT	LIDM545-07	AAK2723
Cantherhines pullus	yes
Monacanthus ciliatus	yes			MB STT	LIDM1026-07	AAB5714
Monacanthus tuckeri	yes
Stephanolepis hispida	yes
Stephanolepis setifer	yes
Moringuidae
Moringua edwardsi	yes
Mugilidae
Dajaus monticola
Mugil curema	yes			MB STT	LIDM587-07	AAB3698
Mugil rubrioculus	yes			MB STT	LIDMA2386-15	AAA7840
Mugil trichodon
Mullidae
Mulloidichthys martinicus	yes							BSMUA004-06	AAC2870
Pseudupeneus maculatus	yes
Muraenidae
Echidna catenata	yes
Enchelycore carychroa	yes
Enchelycore nigricans	yes
Gymnothorax conspersus	yes	yes
Gymnothorax funebris	yes			STT	LIDM539-07	AAI6444
Gymnothorax maderensis	yes	yes
Gymnothorax miliaris	yes
Gymnothorax moringa	yes				LIDM470-07	AAC5177
Gymnothorax vicinus	yes
Uropterygius macularius	yes
Myctophidae
Centrobranchus nigroocellatus		yes
Neoscopelidae
Neoscopelus macrolepidotus		yes
Nomeidae
Psenes cyanophrys
Ogcocephalidae
Ogcocephalus nasutus	yes
Ogcocephalus pumilus		yes
Ophichthidae
Ahlia egmontis	yes
Aprognathodon platyventris	yes
Callechelys guineensis
Echiophis intertinctus	yes
Ichthyapus ophioneus	yes
Myrichthys breviceps	yes
Myrichthys ocellatus	yes
Myrophis anterodorsalis	yes
Myrophis platyrhynchus	yes			MB STT	LIDMA2387-15	AAB8853
Myrophis punctatus	yes
Ophidiidae
Brotula barbata	yes
Lepophidium pheromystax		yes
Luciobrotula corethromycter		yes
Ophidion holbrookii	yes
Parophidion schmidti	yes
Xyelacyba myersi		yes
Opistognathidae
Lonchopisthus micrognathus	yes							LIDM1167-08	AAJ2312
Opistognathus aurifrons	yes			STT	JF297891	AAC2056
Opistognathus macrognathus	yes
Opistognathus maxillosus	yes
Opistognathus whitehursti	yes
Ostraciidae
Acanthostracion polygonium	yes
Acanthostracion quadricornis	yes
Lactophrys bicaudalis	yes
Lactophrys trigonus	yes
Lactophrys triqueter	yes
Paralichthyidae
Citharichthys arenaceus								LIDMA3235-20	AAO2157
Citharichthys cornutus	yes	yes
Citharichthys uhleri
Cyclopsetta fimbriata	yes
Syacium micrurum	yes			HB STT	LIDMA312-10	AAF8657
Parazenidae
Cyttopsis rosea		yes
Pempheridae
Pempheris schomburgkii	yes			BB STT	LIDMA207-10	AAC1930
Peristediidae
Peristedion longispatha		yes
Poeciliidae
Poecilia reticulata
Polymixiidae
Polymixia lowei		yes
Polymixia nobilis		yes
Polynemidae
Polydactylus virginicus	yes
Pomacanthidae
Centropyge argi	yes
Holacanthus ciliaris	yes			STT	LIDM540-07	AAB7948
Holacanthus tricolor	yes
Pomacanthus arcuatus	yes
Pomacanthus paru	yes
Pomacentridae
Abudefduf saxatilis	yes			BB STT	LIDM453-07	AAA7275
Abudefduf taurus	yes
Azurina cyanea	yes							PARG111-16	AAB8025
Azurina multilineata	yes							PARG187-16	AAB3586
Chromis insolata	yes
Microspathodon chrysurus	yes
Stegastes adustus	yes
Stegastes diencaeus	yes			HB BB STT	LIDM141-07	AAB4126
Stegastes leucostictus	yes			HB BB STT	LIDM255-07	AAB3602
Stegastes partitus	yes							PARG455-16	AAB2313
Stegastes planifrons	yes			BB MB STT	LIDM112-07	AAC4852
Stegastes xanthurus	yes			MB BB STT	LIDM248-07	AAB8892		LIDM1333-08	AAB8892
Priacanthidae
Heteropriacanthus cruentatus	yes							PARG245-16	AAB1875
Priacanthus arenatus	yes
Pristigenys alta	yes
Rachycentridae
Rachycentron canadum	yes
Rhincodontidae
Rhincodon typus
Rivulidae
Kryptolebias marmoratus
Sciaenidae
Corvula batabana	yes
Eques lanceolatus	yes
Eques punctatus	yes
Odontoscion dentex	yes
Pareques acuminatus	yes			MB STT	LIDMA206-10	AAD5933
Umbrina coroides	yes
Scomberesocidae
Scomberesox saurus		yes
Scombridae
Acanthocybium solandri	yes
Euthynnus alletteratus	yes			STT	LIDM537-07	AAA5338
Katsuwonus pelamis
Scomberomorus brasiliensis	yes
Scomberomorus cavalla	yes
Scomberomorus regalis	yes
Thunnus albacares
Thunnus atlanticus
Scorpaenidae
Pontinus castor	yes	yes
Pterois volitans								PARG666-16	AAB2675
Scorpaena albifimbria	yes
Scorpaena bergii	yes
Scorpaena brasiliensis	yes
Scorpaena calcarata	yes
Scorpaena grandicornis	yes
Scorpaena inermis	yes
Scorpaena plumieri	yes
Scorpaenodes caribbaeus	yes
Serranidae
Alphestes afer	yes
Bullisichthys caribbaeus	yes	yes
Cephalopholis cruentata	yes			BB STT	LIDM536-07	AAB3619
Cephalopholis fulva	yes
Diplectrum bivittatum	yes			BB MB STT	LIDM595-07	AAC3188
Diplectrum formosum	yes
Epinephelus adscensionis	yes
Epinephelus guttatus	yes
Epinephelus itajara	yes
Epinephelus morio	yes
Epinephelus striatus	yes			STT	LIDM532-07	AAC9538
Hypoplectrus aberrans	yes
Hypoplectrus chlorurus	yes
Hypoplectrus guttavarius	yes
Hypoplectrus indigo	yes
Hypoplectrus maculiferus	yes
Hypoplectrus nigricans	yes
Hypoplectrus puella	yes
Hypoplectrus unicolor	yes
Hypoplectrus spp.				5km S of STT	SWAC665-12	AAB9627		PARG275-16	AAB9627
Hyporthodus mystacinus	yes	yes
Liopropoma mowbrayi	yes
Liopropoma rubre	yes
Mycteroperca acutirostris	yes
Mycteroperca bonaci	yes
Mycteroperca interstitialis	yes			STT	LIDM531-07	AAB5852
Mycteroperca tigris	yes
Mycteroperca venenosa	yes			STT	LIDM526-07	ABZ1968
Paranthias furcifer	yes
Pronotogrammus martinicensis	yes	yes
Rypticus bistrispinus	yes
Rypticus carpenteri	yes
Rypticus saponaceus	yes
Rypticus subbifrenatus	yes
Schultzea beta	yes			10km S of STJ	MFLV022-10	AAB9448
Serraniculus pumilio	yes			MB STT	LIDM109-07	AAJ7476
Serranus annularis	yes
Serranus baldwini	yes			20 km S of STT	SWAC388-12	AAA6921
Serranus luciopercanus	yes	yes
Serranus phoebe	yes	yes
Serranus tabacarius	yes			2 km S of STT	SWAC698-12	AAC4779
Serranus tigrinus	yes
Serranus tortugarum	yes			HB STT	LIDM611-07	AAB3018
Sparidae
Archosargus rhomboidalis	yes
Calamus bajonado	yes
Calamus calamus	yes
Calamus penna	yes
Calamus pennatula	yes							UKFBJ362-08	AAF8746
Calamus proridens	yes
Diplodus caudimacula	yes
Sphyraenidae
Sphyraena barracuda	yes			STT	LIDM482-07	AAA6100
Sphyraena borealis	yes
Sphyrnidae
Sphyrna lewini
Sphyrna mokarran
Spratelloididae
Jenkinsia lamprotaenia	yes			MB STT	LIDMA500-11	AAA7901		LIDM1099-07	AAA7901
Jenkinsia parvula	yes
Jenkinsia stolifera	yes
Squalidae
Squalus cubensis		yes
Sternoptychidae
Sonoda paucilampa		yes
Stomiidae
Astronesthes similus		yes
Syngnathidae
Amphelikturus dendriticus	yes
Bryx dunckeri	yes
Cosmocampus brachycephalus	yes
Cosmocampus elucens	yes
Cosmocampus profundus	yes	yes
Halicampus crinitus	yes
Hippocampus erectus	yes			MB STT	LIDM748-07	AAC5026
Hippocampus reidi	yes			MB STT	LIDM747-07	ACE6992
Microphis lineatus
Pseudophallus mindii
Syngnathus caribbaeus	yes
Syngnathus dawsoni
Syngnathus pelagicus
Synodontidae
Saurida brasiliensis		yes
Saurida suspicio	yes			STJ	LIDMA3396-21	AAH0501
Synodus foetens	yes			MB STT	LIDMA2475-16	AAC8943
Synodus intermedius	yes			STJ	LIDMA3435-21	AAC3714		PARG356-16	AAC3714
Synodus poeyi	yes
Synodus synodus	yes
Trachinocephalus myops	yes
Tetraodontidae
Canthigaster rostrata	yes
Sphoeroides spengleri	yes			MB STT	LIDMA573-11	AAB1131
Sphoeroides testudineus	yes
Triakidae
Mustelus canis
Tripterygiidae
Enneanectes altivelis	yes
Enneanectes atrorus	yes
Enneanectes boehlkei	yes			BB STT	LIDM502-07	AAB6562
Enneanectes jordani	yes
Enneanectes matador	yes			BI STT	LIDMA697-11	ACC1877
St Croix				St Croix	St Croix	St Croix
Starksia greenfieldi	yes			STX Spring Bay UF183288	LIDMA1777-13	ACG5937
British Virgin Islands (BVI)				BVI	BVI	BVI
Bullisichthys caribbaeus	yes	yes		<10km off Virgin Gorda	MFLV038-10	AAY6314
Serranus annularis	yes			BVI	SWAC063-11	AAH3866
Serranus tigrinus	yes			<10km off Virgin Gorda	SWAC416-12	AAB5163
Notes:
Bold Red are BOLD records harvested from Genbank
Not recorded at S. John-Thomas
Primarily freshwater
Non-native
Collection locations at St Thomas
BB = Brewers Bay, STT
MB = Magens Bay, STT
HB = Hull Bay, STT
GB = Great Bay, STT
BI = Brass Islands, STT
MB = Magens Bay, STT

## Sheet: Sheet1
Scientific name	BOLD process ID	BIN	location
Acanthuridae
Acanthurus chirurgus
Acanthurus coeruleus
Acanthurus tractus
Achiridae
Gymnachirus nudus
Aetobatidae
Aetobatus narinari
Albulidae
Albula goreensis
Albula vulpes
Anguillidae
Anguilla rostrata
Antennariidae
Antennarius multiocellatus
Antennarius pauciradiatus
Histrio histrio
Apogonidae
Apogon aurolineatus
Apogon binotatus
Apogon lachneri
Apogon maculatus
Apogon phenax
Apogon planifrons
Apogon pseudomaculatus
Apogon quadrisquamatus
Apogon robinsi
Apogon townsendi
Astrapogon puncticulatus
Astrapogon stellatus
Paroncheilus affinis
Phaeoptyx conklini
Phaeoptyx pigmentaria
Phaeoptyx xenus
Zapogon evermanni
Atherinidae
Atherina harringtonensis
Atherinomorus stipes
Aulostomidae
Aulostomus maculatus
Balistidae
Balistes capriscus
Balistes vetula
Canthidermis sufflamen
Melichthys niger
Xanthichthys ringens
Belonidae
Platybelone argalus argalus
Strongylura timucu
Tylosurus acus
Tylosurus crocodilus
Blenniidae
Entomacrodus nigricans
Hypleurochilus pseudoaequipinnis
Hypleurochilus springeri
Hypsoblennius invemar
Ophioblennius macclurei
Parablennius marmoreus
Scartella cristata
Bothidae
Bothus lunatus
Bothus maculiferus
Bothus ocellatus
Bothus robinsi
Bythitidae
Calamopteryx goslinei
Grammonus claudei
Callionymidae
Callionymus bairdi
Chalinops pauciradiatus
Carangidae
Alectis ciliaris
Caranx bartholomaei
Caranx crysos
Caranx hippos
Caranx latus
Caranx lugubris
Caranx ruber
Chloroscombrus chrysurus
Decapterus macarellus
Decapterus punctatus
Decapterus tabl
Elagatis bipinnulata
Oligoplites saurus saurus
Selar crumenophthalmus
Selene brownii
Selene vomer
Seriola dumerili
Seriola rivoliana
Trachinotus falcatus
Trachinotus goodei
Carcharhinidae
Carcharhinus acronotus
Carcharhinus falciformis
Carcharhinus galapagensis
Carcharhinus limbatus
Carcharhinus longimanus
Carcharhinus perezii
Carcharhinus plumbeus
Negaprion brevirostris
Rhizoprionodon porosus
Centrophoridae
Centrophorus uyato
Centropomidae
Centropomus ensiferus
Centropomus undecimalis
Chaenopsidae
Acanthemblemaria aspera
Acanthemblemaria maria
Acanthemblemaria spinosa
Chaenopsis limbaughi
Chaenopsis ocellata
Coralliozetus cardonae
Emblemaria pandionis
Emblemaria vitta
Emblemariopsis bahamensis
Emblemariopsis carib
Emblemariopsis leptocirris
Emblemariopsis ruetzleri
Lucayablennius zingaro
Stathmonotus gymnodermis
Stathmonotus stahli
Chaetodontidae
Chaetodon capistratus
Chaetodon ocellatus
Chaetodon sedentarius
Chaetodon striatus
Prognathodes aculeatus
Prognathodes guyanensis
Chaunacidae
Chaunax suttkusi
Chlopsidae
Chilorhinus suensonii
Kaupichthys hyoproroides
Kaupichthys nuchalis
Chlorophthalmidae
Parasudis truculenta
Cichlidae
Oreochromis mossambicus
Cirrhitidae
Amblycirrhitus pinos
Clupeidae
Harengula clupeola
Harengula humeralis
Harengula jaguana
Opisthonema oglinum
Sardinella aurita
Congridae
Ariosoma balearicum
Conger triporiceps
Heteroconger longissimus
Xenomystax bidentatus
Coryphaenidae
Coryphaena equiselis
Coryphaena hippurus
Cynoglossidae
Symphurus arawak
Dactylopteridae
Dactylopterus volitans
Dactyloscopidae
Dactyloscopus comptus
Dactyloscopus crossotus
Dactyloscopus poeyi
Dactyloscopus tridigitatus
Gillellus greyae
Gillellus uranidea
Platygillellus rubrocinctus
Dasyatidae
Hypanus americanus
Diodontidae
Chilomycterus antennatus
Chilomycterus antillarum
Diodon holocanthus
Diodon hystrix
Echeneidae
Echeneis naucrates
Echeneis neucratoides
Remora remora
Eleotridae
Dormitator maculatus
Eleotris perniger
Erotelis smaragdus
Gobiomorus dormitor
Elopidae
Elops smithi
Engraulidae
Anchoa lyolepis
Ephippidae
Chaetodipterus faber
Epigonidae
Epigonus pandionis
Exocoetidae
Cheilopogon exsiliens
Exocoetus obtusirostris
Hirundichthys affinis
Hirundichthys speculiger
Prognichthys occidentalis
Fistulariidae
Fistularia tabacaria
Galeocerdonidae
Galeocerdo cuvier
Gempylidae
Epinnula magistralis
Gerreidae
Eucinostomus argenteus
Eucinostomus gula
Eucinostomus harengulus
Eucinostomus havana
Eucinostomus jonesii
Eucinostomus lefroyi
Eucinostomus melanopterus
Eugerres brasilianus
Gerres cinereus
Ginglymostomatidae
Ginglymostoma cirratum
Gobiesocidae
Acyrtops amplicirrus
Acyrtops beryllinus
Acyrtus artius
Acyrtus rubiginosus
Arcos nudus
Gobiesox nigripinnis
Gobiesox punctulatus
Tomicodon cryptus
Tomicodon fasciatus
Tomicodon leurodiscus
Tomicodon reitzae
Tomicodon rhabdotus
Tomicodon rupestris
Gobiidae
Awaous banana
Barbulifer ceuthoecus
Bathygobius antilliensis
Bathygobius curacao
Bathygobius lacertus
Bathygobius mystacium
Bathygobius soporator
Bollmannia boqueronensis
Cerdale floridana
Coryphopterus alloides
Coryphopterus dicrus
Coryphopterus eidolon
Coryphopterus glaucofraenum
Coryphopterus hyalinus
Coryphopterus kuna
Coryphopterus lipernes
Coryphopterus personatus
Coryphopterus thrix
Coryphopterus tortugae
Coryphopterus venezuelae
Ctenogobius boleosoma
Ctenogobius saepepallens
Ctenogobius smaragdus
Ctenogobius stigmaturus
Elacatinus chancei
Elacatinus evelynae
Elacatinus prochilos
Evorthodus lyricus
Ginsburgellus novemlineatus
Gnatholepis thompsoni
Gobionellus oceanicus
Gobiosoma grosvenori
Lophogobius cyprinoides
Lythrypnus elasson
Lythrypnus minimus
Lythrypnus nesiotes
Lythrypnus spilus
Microgobius carri
Microgobius signatus
Nes longus
Oxyurichthys stigmalophius
Palatogobius paradoxus
Priolepis hipoliti
Psilotris celsa
Ptereleotris helenae
Risor ruber
Sicydium plumieri
Sicydium punctatum
Tigrigobius dilepis
Tigrigobius multifasciatus
Tigrigobius pallens
Tigrigobius saucrus
Grammatidae
Gramma linki
Gramma loreto
Haemulidae
Anisotremus surinamensis
Anisotremus virginicus
Brachygenys chrysargyrea
Emmelichthyops atlanticus
Haemulon album
Haemulon aurolineatum
Haemulon carbonarium
Haemulon flavolineatum
Haemulon macrostoma
Haemulon melanurum
Haemulon parra
Haemulon plumierii
Haemulon sciurus
Haemulon striatum
Haemulon vittatum
Hemiramphidae
Euleptorhamphus velox
Hemiramphus balao
Hemiramphus brasiliensis
Hyporhamphus unifasciatus
Hexanchidae
Heptranchias perlo
Hexanchus vitulus
Holocentridae
Holocentrus adscensionis
Holocentrus rufus
Myripristis jacobus
Neoniphon coruscum
Neoniphon marianus
Neoniphon vexillarium
Ostichthys trachypoma
Plectrypops retrospinis
Sargocentron bullisi
Ipnopidae
Bathypterois bigelowi
Bathypterois phenax
Bathypterois viridensis
Ipnops murrayi
Istiophoridae
Istiophorus platypterus
Kajikia albida
Makaira nigricans
Tetrapturus pfluegeri
Kyphosidae
Kyphosus cinerascens
Kyphosus sectatrix
Kyphosus vaigiensis
Labridae
Labrinae
Bodianus rufus
Clepticus parrae
Decodon puellaris
Doratonotus megalepis
Halichoeres bivittatus
Halichoeres caudalis
Halichoeres cyanocephalus
Halichoeres garnoti
Halichoeres maculipinna
Halichoeres pictus
Halichoeres poeyi
Halichoeres radiatus
Lachnolaimus maximus
Thalassoma bifasciatum
Xyrichtys martinicensis
Xyrichtys novacula
Xyrichtys splendens
Scarinae
Cryptotomus roseus
Scarus coelestinus
Scarus coeruleus
Scarus guacamaia
Scarus iseri
Scarus taeniopterus
Scarus vetula
Sparisoma atomarium
Sparisoma aurofrenatum
Sparisoma chrysopterum
Sparisoma radians
Sparisoma rubripinne
Sparisoma viride
Labrisomidae
Brockius nigricinctus
Gobioclinus bucciferus
Gobioclinus filamentosus
Gobioclinus gobio
Gobioclinus guppyi
Gobioclinus haitiensis
Labrisomus cricota
Labrisomus nuchipinnis
Malacoctenus aurolineatus
Malacoctenus boehlkei
Malacoctenus erdmani
Malacoctenus gilli
Malacoctenus macropus
Malacoctenus triangulatus
Malacoctenus versicolor
Nemaclinus atelestos
Paraclinus barbatus
Paraclinus cingulatus
Paraclinus fasciatus
Paraclinus nigripinnis
Starksia culebrae
Starksia hassi
Starksia lepicoelia
Starksia nanodes
Starksia williamsi
Latilidae
Caulolatilus cyanops
Lobotidae
Lobotes surinamensis
Lutjanidae
Apsilus dentatus
Etelis oculatus
Lutjanus analis
Lutjanus apodus
Lutjanus buccanella
Lutjanus cyanopterus
Lutjanus griseus
Lutjanus jocu
Lutjanus mahogoni
Lutjanus purpureus
Lutjanus synagris
Lutjanus vivanus
Ocyurus chrysurus
Pristipomoides macrophthalmus
Rhomboplites aurorubens
Malacanthidae
Malacanthus plumieri
Megalopidae
Megalops atlanticus
Mobulidae
Mobula birostris
Mobula cf birostris
Monacanthidae
Aluterus monoceros
Aluterus schoepfii
Aluterus scriptus
Cantherhines macrocerus
Cantherhines pullus
Monacanthus ciliatus
Monacanthus tuckeri
Stephanolepis hispida
Stephanolepis setifer
Moringuidae
Moringua edwardsi
Mugilidae
Dajaus monticola
Mugil curema
Mugil trichodon
Mullidae
Mulloidichthys martinicus
Pseudupeneus maculatus
Muraenidae
Echidna catenata
Enchelycore carychroa
Enchelycore nigricans
Gymnothorax conspersus
Gymnothorax funebris
Gymnothorax maderensis
Gymnothorax miliaris
Gymnothorax moringa
Gymnothorax vicinus
Uropterygius macularius
Myctophidae
Centrobranchus nigroocellatus
Neoscopelidae
Neoscopelus macrolepidotus
Nomeidae
Psenes cyanophrys
Ogcocephalidae
Ogcocephalus nasutus
Ogcocephalus pumilus
Ophichthidae
Ahlia egmontis
Aprognathodon platyventris
Callechelys guineensis
Echiophis intertinctus
Ichthyapus ophioneus
Myrichthys breviceps
Myrichthys ocellatus
Myrophis anterodorsalis
Myrophis platyrhynchus
Myrophis punctatus
Ophidiidae
Brotula barbata
Lepophidium pheromystax
Luciobrotula corethromycter*
Ophidion holbrookii
Parophidion schmidti
Petrotyx sanguineus
Xyelacyba myersi*
Opistognathidae
Lonchopisthus micrognathus
Opistognathus aurifrons
Opistognathus macrognathus
Opistognathus maxillosus
Opistognathus whitehursti
Ostraciidae
Acanthostracion polygonium
Acanthostracion quadricornis
Lactophrys bicaudalis
Lactophrys trigonus
Lactophrys triqueter
Paralichthyidae
Citharichthys cornutus
Citharichthys uhleri
Cyclopsetta fimbriata
Syacium micrurum
Parazenidae
Cyttopsis rosea
Pempheridae
Pempheris schomburgkii
Peristediidae
Peristedion longispatha
Poeciliidae
Poecilia reticulata
Polymixiidae
Polymixia lowei
Polymixia nobilis
Polynemidae
Polydactylus virginicus
Pomacanthidae
Centropyge argi
Holacanthus ciliaris
Holacanthus tricolor
Pomacanthus arcuatus
Pomacanthus paru
Pomacentridae
Abudefduf saxatilis
Abudefduf taurus
Azurina cyanea
Azurina multilineata
Chromis insolata
Microspathodon chrysurus
Stegastes adustus
Stegastes diencaeus
Stegastes leucostictus
Stegastes partitus
Stegastes planifrons
Stegastes xanthurus
Priacanthidae
Heteropriacanthus cruentatus
Priacanthus arenatus
Pristigenys alta
Rachycentridae
Rachycentron canadum
Rhincodontidae
Rhincodon typus
Rivulidae
Kryptolebias marmoratus
Sciaenidae
Corvula batabana
Eques lanceolatus
Eques punctatus
Odontoscion dentex
Pareques acuminatus
Umbrina coroides
Scomberesocidae
Scomberesox saurus
Scombridae
Acanthocybium solandri
Euthynnus alletteratus
Katsuwonus pelamis
Scomberomorus brasiliensis
Scomberomorus cavalla
Scomberomorus regalis
Thunnus albacares
Thunnus atlanticus
Scorpaenidae
Pontinus castor
Pterois volitans
Scorpaena albifimbria
Scorpaena bergii
Scorpaena brasiliensis
Scorpaena calcarata
Scorpaena grandicornis
Scorpaena inermis
Scorpaena plumieri
Scorpaenodes caribbaeus
Serranidae
Alphestes afer
Bullisichthys caribbaeus
Cephalopholis cruentata
Cephalopholis fulva
Diplectrum bivittatum
Diplectrum formosum
Epinephelus adscensionis
Epinephelus guttatus
Epinephelus itajara
Epinephelus morio
Epinephelus striatus
Hypoplectrus aberrans
Hypoplectrus chlorurus
Hypoplectrus guttavarius
Hypoplectrus indigo
Hypoplectrus maculiferus
Hypoplectrus nigricans
Hypoplectrus puella
Hypoplectrus unicolor
Hyporthodus mystacinus
Liopropoma mowbrayi
Liopropoma rubre
Mycteroperca acutirostris
Mycteroperca bonaci
Mycteroperca interstitialis
Mycteroperca tigris
Mycteroperca venenosa
Paranthias furcifer
Pronotogrammus martinicensis
Rypticus bistrispinus
Rypticus carpenteri
Rypticus saponaceus
Rypticus subbifrenatus
Schultzea beta
Serraniculus pumilio
Serranus annularis
Serranus baldwini
Serranus luciopercanus
Serranus phoebe
Serranus tabacarius
Serranus tigrinus
Serranus tortugarum
Sparidae
Archosargus rhomboidalis
Calamus bajonado
Calamus calamus
Calamus penna
Calamus pennatula
Calamus proridens
Diplodus caudimacula
Sphyraenidae
Sphyraena barracuda
Sphyraena borealis
Sphyrnidae
Sphyrna lewini
Sphyrna mokarran
Spratelloididae
Jenkinsia lamprotaenia
Jenkinsia parvula
Jenkinsia stolifera
Squalidae
Squalus cubensis
Sternoptychidae
Sonoda paucilampa
Stomiidae
Astronesthes similus
Syngnathidae
Amphelikturus dendriticus
Bryx dunckeri
Cosmocampus brachycephalus
Cosmocampus elucens
Cosmocampus profundus
Halicampus crinitus
Hippocampus erectus
Hippocampus reidi
Microphis lineatus
Pseudophallus mindii
Syngnathus caribbaeus
Syngnathus dawsoni
Syngnathus pelagicus
Synodontidae
Saurida brasiliensis
Saurida suspicio
Synodus foetens
Synodus intermedius
Synodus poeyi
Synodus synodus
Trachinocephalus myops
Tetraodontidae
Canthigaster rostrata
Sphoeroides spengleri
Sphoeroides testudineus
Triakidae
Mustelus canis
Tripterygiidae
Enneanectes altivelis
Enneanectes atrorus
Enneanectes boehlkei
Enneanectes jordani
Enneanectes matador
Albula sp.
Starksia greenfieldi
Prognichthys occidentalis
